# Supplementary material for: Multidimensional analysis suggests that ZNF433 is a promising biomarker for the diagnosis and prognosis of human cancers
Source: Front Oncol. 2025 Jun 25;15:1584042. doi: 10.3389/fonc.2025.1584042 (PMC12237650; doi:10.3389/fonc.2025.1584042)
Supplement: Supplementary file 2 [file Table1.xlsx]

## Sheet: Sheet1
Cancer Type	Tumor Expression (Mean ± SD)	Normal Expression (Mean ± SD)	p-value	Expression Change
GBM	2.69 ± 0.57	1.67 ± 0.66	3.5e-52	Upregulated
GBMLGG	2.38 ± 0.48	1.67 ± 0.66	3.4e-112	Upregulated
LGG	2.29 ± 0.41	1.67 ± 0.66	4.2e-84	Upregulated
UCEC	2.38 ± 0.71	2.09 ± 0.34	0.0092	Upregulated
ALL	2.68 ± 0.94	0.33 ± 0.31	9.5e-63	Upregulated
LAML	3.54 ± 0.69	0.33 ± 0.31	2.2e-76	Upregulated
CHOL	1.71 ± 0.93	0.90 ± 0.26	0.01	Upregulated
BRCA	2.42 ± 0.60	2.52 ± 0.58	0.05	Downregulated
CESC	1.32 ± 0.89	2.46 ± 0.48	1.4e-05	Downregulated
LUAD	1.78 ± 0.55	2.17 ± 0.42	3.2e-29	Downregulated
ESCA	1.53 ± 0.80	2.28 ± 0.46	6.8e-35	Downregulated
STES	1.46 ± 0.67	2.18 ± 0.50	2.5e-94	Downregulated
KIRP	2.07 ± 0.72	2.83 ± 0.58	2.9e-28	Downregulated
KIPAN	2.10 ± 0.69	2.83 ± 0.58	6.6e-37	Downregulated
COAD	1.19 ± 0.44	1.67 ± 0.52	1.7e-28	Downregulated
COADREAD	1.19 ± 0.44	1.66 ± 0.52	4.6e-33	Downregulated
PRAD	2.45 ± 0.39	2.67 ± 0.45	4.3e-07	Downregulated
STAD	1.43 ± 0.60	1.84 ± 0.49	2.5e-19	Downregulated
HNSC	1.18 ± 0.68	1.83 ± 0.51	4e-09	Downregulated
KIRC	2.06 ± 0.67	2.83 ± 0.58	8.6e-38	Downregulated
LUSC	1.52 ± 0.64	2.17 ± 0.42	1e-56	Downregulated
WT	2.56 ± 0.48	2.83 ± 0.58	3.4e-06	Downregulated
SKCM	1.44 ± 0.61	2.57 ± 0.38	3.1e-46	Downregulated
THCA	2.54 ± 0.43	3.14 ± 0.44	8.6e-70	Downregulated
OV	1.99 ± 0.72	2.64 ± 0.43	3.4e-18	Downregulated
PAAD	1.62 ± 0.46	2.05 ± 0.39	4.1e-21	Downregulated
TGCT	1.84 ± 0.45	4.85 ± 0.76	1.7e-51	Downregulated
UCS	2.11 ± 0.55	2.46 ± 0.32	8.8e-05	Downregulated
ACC	1.39 ± 0.58	1.95 ± 0.35	4.9e-14	Downregulated
KICH	2.57 ± 0.59	2.83 ± 0.58	0.00067	Downregulated
