# Supplementary material for: Multidimensional analysis suggests that ZNF433 is a promising biomarker for the diagnosis and prognosis of human cancers
Source: Front Oncol. 2025 Jun 25;15:1584042. doi: 10.3389/fonc.2025.1584042 (PMC12237650; doi:10.3389/fonc.2025.1584042)
Supplement: Supplementary file 3 [file Table2.xlsx]

## Sheet: TMB
	TMB	Expression	SampleName
GBM(N=149)	10.74	2.9088	TCGA-19-1787-01
GBM(N=149)	0.96	1.9818	TCGA-06-5412-01
GBM(N=149)	0.58	2.6276	TCGA-12-5299-01
GBM(N=149)	0.94	3.5472	TCGA-06-2565-01
GBM(N=149)	0.6	2.1473	TCGA-06-2561-01
GBM(N=149)	0.32	1.6135	TCGA-06-0132-01
GBM(N=149)	1.44	1.8278	TCGA-19-2629-01
GBM(N=149)	0.72	3.1343	TCGA-06-0238-01
GBM(N=149)	0.8	1.9336	TCGA-06-0749-01
GBM(N=149)	1.18	3.2525	TCGA-06-0174-01
GBM(N=149)	0.38	1.7268	TCGA-06-5410-01
GBM(N=149)	1.5	2.4828	TCGA-28-2513-01
GBM(N=149)	0.98	1.9336	TCGA-76-4929-01
GBM(N=149)	0.86	2.4828	TCGA-06-0645-01
GBM(N=149)	0.78	2.5235	TCGA-32-2634-01
GBM(N=149)	0.26	2.5777	TCGA-06-0141-01
GBM(N=149)	1.1	3.0549	TCGA-06-0125-01
GBM(N=149)	0.56	2.5211	TCGA-26-1442-01
GBM(N=149)	0.76	2.1243	TCGA-26-5136-01
GBM(N=149)	1.38	2.2631	TCGA-14-1034-01
GBM(N=149)	0.96	2.1277	TCGA-06-0184-01
GBM(N=149)	1	2.7761	TCGA-12-3652-01
GBM(N=149)	0.84	3.2869	TCGA-76-4927-01
GBM(N=149)	1.04	2.9909	TCGA-14-0790-01
GBM(N=149)	0.78	2.98	TCGA-26-5132-01
GBM(N=149)	0.94	2.6622	TCGA-76-4932-01
GBM(N=149)	1.2	2.9763	TCGA-32-1970-01
GBM(N=149)	0.72	2.3561	TCGA-06-0219-01
GBM(N=149)	0.62	3.0197	TCGA-14-0787-01
GBM(N=149)	0.76	3.6611	TCGA-12-0618-01
GBM(N=149)	0.64	2.8278	TCGA-27-2524-01
GBM(N=149)	0.22	3.0286	TCGA-08-0386-01
GBM(N=149)	1	2.6938	TCGA-06-0190-01
GBM(N=149)	0.88	2.189	TCGA-06-0745-01
GBM(N=149)	0.92	2.7803	TCGA-26-5135-01
GBM(N=149)	0.54	2.6346	TCGA-41-3915-01
GBM(N=149)	0.94	2.4646	TCGA-27-1831-01
GBM(N=149)	0.78	2.7159	TCGA-28-1753-01
GBM(N=149)	1.24	2.4223	TCGA-12-5295-01
GBM(N=149)	0.7	3.4751	TCGA-28-5204-01
GBM(N=149)	0.58	2.5135	TCGA-06-2569-01
GBM(N=149)	0.74	2.5261	TCGA-27-1830-01
GBM(N=149)	0.92	3.5173	TCGA-06-2559-01
GBM(N=149)	0.1	1.2141	TCGA-06-0139-01
GBM(N=149)	0.86	2.1603	TCGA-27-2526-01
GBM(N=149)	0.96	2.774	TCGA-06-5856-01
GBM(N=149)	0.68	3.7192	TCGA-06-5418-01
GBM(N=149)	0.54	2.9449	TCGA-06-5414-01
GBM(N=149)	0.94	2.862	TCGA-06-5417-01
GBM(N=149)	0.88	0.8237	TCGA-26-5134-01
GBM(N=149)	1.1	3.4995	TCGA-76-4925-01
GBM(N=149)	0.48	2.4383	TCGA-28-2510-01
GBM(N=149)	0.8	3.0036	TCGA-06-5413-01
GBM(N=149)	0.58	2.516	TCGA-06-0646-01
GBM(N=149)	0.84	2.7333	TCGA-12-3650-01
GBM(N=149)	0.64	3.1375	TCGA-12-0616-01
GBM(N=149)	0.46	2.4141	TCGA-28-5215-01
GBM(N=149)	1.14	2.4409	TCGA-19-2620-01
GBM(N=149)	1.14	2.359	TCGA-16-0846-01
GBM(N=149)	1.16	2.1043	TCGA-02-0047-01
GBM(N=149)	0.7	3.5921	TCGA-19-2624-01
GBM(N=149)	1.16	2.6736	TCGA-32-1982-01
GBM(N=149)	1.16	3.5704	TCGA-27-1835-01
GBM(N=149)	1.26	3.0054	TCGA-06-0747-01
GBM(N=149)	0.58	2.5631	TCGA-28-5220-01
GBM(N=149)	1.2	2.8298	TCGA-14-0817-01
GBM(N=149)	0.56	3.1875	TCGA-06-2570-01
GBM(N=149)	0.52	2.2419	TCGA-41-4097-01
GBM(N=149)	0.94	3.1143	TCGA-06-0211-01
GBM(N=149)	0.76	2.1795	TCGA-02-2483-01
GBM(N=149)	0.72	2.9088	TCGA-76-4931-01
GBM(N=149)	0.78	2.9411	TCGA-27-2523-01
GBM(N=149)	0.68	2.281	TCGA-27-1837-01
GBM(N=149)	1.18	3.2928	TCGA-06-0744-01
GBM(N=149)	0.68	2.281	TCGA-06-0750-01
GBM(N=149)	1.04	2.5582	TCGA-32-5222-01
GBM(N=149)	0.74	1.3729	TCGA-27-2519-01
GBM(N=149)	1.18	3.1506	TCGA-12-0821-01
GBM(N=149)	0.84	3.1922	TCGA-19-2619-01
GBM(N=149)	0.94	2.1985	TCGA-12-0619-01
GBM(N=149)	0.84	2.8298	TCGA-28-5213-01
GBM(N=149)	1.08	2.6252	TCGA-14-0789-01
GBM(N=149)	1.5	3.4686	TCGA-28-5209-01
GBM(N=149)	0.32	1.5801	TCGA-28-5218-01
GBM(N=149)	0.88	2.8719	TCGA-28-2514-01
GBM(N=149)	0.78	3.0669	TCGA-06-5859-01
GBM(N=149)	0.88	2.281	TCGA-28-2509-01
GBM(N=149)	0.92	2.9837	TCGA-14-1825-01
GBM(N=149)	0.82	2.8719	TCGA-19-4065-01
GBM(N=149)	1	3.6577	TCGA-02-2485-01
GBM(N=149)	1.04	2.6826	TCGA-12-1597-01
GBM(N=149)	0.84	2.3104	TCGA-28-1747-01
GBM(N=149)	0.52	2.7824	TCGA-28-2499-01
GBM(N=149)	1.48	1.9298	TCGA-06-0649-01
GBM(N=149)	1	3.1587	TCGA-06-2564-01
GBM(N=149)	0.72	3.3059	TCGA-06-5408-01
GBM(N=149)	0.6	2.2957	TCGA-27-1832-01
GBM(N=149)	0.72	3.0617	TCGA-14-1829-01
GBM(N=149)	0.54	2.9146	TCGA-32-2615-01
GBM(N=149)	0.84	2.9146	TCGA-06-0158-01
GBM(N=149)	1.28	2.8094	TCGA-06-2558-01
GBM(N=149)	0.72	2.425	TCGA-28-5216-01
GBM(N=149)	0.78	2.6369	TCGA-28-5207-01
GBM(N=149)	0.8	3.0339	TCGA-41-2572-01
GBM(N=149)	0.54	1.8797	TCGA-06-0130-01
GBM(N=149)	204.9	3.5072	TCGA-06-5416-01
GBM(N=149)	0.66	2.0286	TCGA-06-0168-01
GBM(N=149)	0.92	1.5993	TCGA-02-0055-01
GBM(N=149)	0.86	2.9579	TCGA-06-5415-01
GBM(N=149)	0.48	2.956	TCGA-06-5411-01
GBM(N=149)	0.74	3.2615	TCGA-26-5139-01
GBM(N=149)	1.32	2.5185	TCGA-76-4928-01
GBM(N=149)	0.9	1.7528	TCGA-06-0644-01
GBM(N=149)	0.94	4.1276	TCGA-14-0871-01
GBM(N=149)	1.54	2.254	TCGA-32-2632-01
GBM(N=149)	0.58	2.5033	TCGA-06-0882-01
GBM(N=149)	0.98	1.9672	TCGA-19-2625-01
GBM(N=149)	0.24	2.5084	TCGA-32-1980-01
GBM(N=149)	0.8	2.2234	TCGA-27-1834-01
GBM(N=149)	0.76	2.0143	TCGA-41-2571-01
GBM(N=149)	0.52	2.3841	TCGA-14-0781-01
GBM(N=149)	0.86	3.4046	TCGA-06-0157-01
GBM(N=149)	0.52	2.2927	TCGA-12-3653-01
GBM(N=149)	1.02	2.5777	TCGA-76-4926-01
GBM(N=149)	0.58	2.4646	TCGA-26-5133-01
GBM(N=149)	1.08	3.2794	TCGA-06-2562-01
GBM(N=149)	0.98	2.3785	TCGA-27-2521-01
GBM(N=149)	1.38	3.4828	TCGA-41-5651-01
GBM(N=149)	1.02	3	TCGA-06-0210-01
GBM(N=149)	0.74	3.1243	TCGA-19-5960-01
GBM(N=149)	1.02	3.1027	TCGA-06-0686-01
GBM(N=149)	1.18	3.3702	TCGA-06-2563-01
GBM(N=149)	0.76	0.903	TCGA-32-4213-01
GBM(N=149)	1.2	3.1683	TCGA-15-0742-01
GBM(N=149)	0.8	2.969	TCGA-06-0187-01
GBM(N=149)	1.7	3.9709	TCGA-19-1390-01
GBM(N=149)	0.68	2.6938	TCGA-06-2557-01
GBM(N=149)	0.64	3.1227	TCGA-06-0878-01
GBM(N=149)	0.66	3.2794	TCGA-06-0129-01
GBM(N=149)	1.2	2.7824	TCGA-16-1045-01
GBM(N=149)	0.86	2.5286	TCGA-06-2567-01
GBM(N=149)	18.58	2.9011	TCGA-32-2616-01
GBM(N=149)	1.02	3.0462	TCGA-28-5208-01
GBM(N=149)	1.2	2.2296	TCGA-06-1804-01
GBM(N=149)	1.18	2.8875	TCGA-14-2554-01
GBM(N=149)	1	2.9317	TCGA-27-2528-01
GBM(N=149)	3.04	3.3448	TCGA-06-5858-01
GBM(N=149)	1.08	2.3533	TCGA-14-1823-01
GBM(N=149)	1.54	2.6415	TCGA-06-0743-01
GBMLGG(N=650)	10.74	2.9088	TCGA-19-1787-01
GBMLGG(N=650)	0.18	2.7463	TCGA-S9-A7J2-01
GBMLGG(N=650)	0.8	1.7782	TCGA-E1-A7YI-01
GBMLGG(N=650)	0.96	1.9818	TCGA-06-5412-01
GBMLGG(N=650)	0.7	2.8699	TCGA-DU-7302-01
GBMLGG(N=650)	0.58	2.6276	TCGA-12-5299-01
GBMLGG(N=650)	0.4	1.9373	TCGA-P5-A5EX-01
GBMLGG(N=650)	0.42	1.8115	TCGA-HT-8563-01
GBMLGG(N=650)	0.4	2.6112	TCGA-FG-A60K-01
GBMLGG(N=650)	0.94	3.5472	TCGA-06-2565-01
GBMLGG(N=650)	0.6	2.1473	TCGA-06-2561-01
GBMLGG(N=650)	0.6	2.5729	TCGA-CS-5397-01
GBMLGG(N=650)	0.4	2.4329	TCGA-E1-5322-01
GBMLGG(N=650)	0.08	1.926	TCGA-HT-8558-01
GBMLGG(N=650)	0.44	2.0669	TCGA-S9-A6U8-01
GBMLGG(N=650)	0.38	2.2927	TCGA-HT-7854-01
GBMLGG(N=650)	0.52	1.9107	TCGA-HT-7467-01
GBMLGG(N=650)	0.48	2.3813	TCGA-HT-7874-01
GBMLGG(N=650)	0.66	2.2449	TCGA-S9-A6TV-01
GBMLGG(N=650)	0.36	2.0392	TCGA-VM-A8CD-01
GBMLGG(N=650)	0.32	1.6135	TCGA-06-0132-01
GBMLGG(N=650)	0.74	2.2479	TCGA-HT-7616-01
GBMLGG(N=650)	0.7	3.025	TCGA-KT-A7W1-01
GBMLGG(N=650)	0.54	2.1473	TCGA-P5-A5F2-01
GBMLGG(N=650)	1.44	1.8278	TCGA-19-2629-01
GBMLGG(N=650)	0.48	2.2296	TCGA-HT-7607-01
GBMLGG(N=650)	0.72	3.1343	TCGA-06-0238-01
GBMLGG(N=650)	0.46	2.7159	TCGA-HT-7873-01
GBMLGG(N=650)	0.8	1.9336	TCGA-06-0749-01
GBMLGG(N=650)	0.42	2.2265	TCGA-HT-7603-01
GBMLGG(N=650)	0.5	2.2957	TCGA-DB-A64P-01
GBMLGG(N=650)	1.18	3.2525	TCGA-06-0174-01
GBMLGG(N=650)	0.16	1.9745	TCGA-HW-7486-01
GBMLGG(N=650)	0.32	1.9561	TCGA-P5-A5F1-01
GBMLGG(N=650)	0.34	1.86	TCGA-DU-7011-01
GBMLGG(N=650)	0.54	2.121	TCGA-P5-A77X-01
GBMLGG(N=650)	0.46	1.6871	TCGA-VM-A8CA-01
GBMLGG(N=650)	0.64	2.4409	TCGA-DU-7015-01
GBMLGG(N=650)	0.5	2.0669	TCGA-TM-A7C5-01
GBMLGG(N=650)	0.4	2.2927	TCGA-DU-8162-01
GBMLGG(N=650)	0.5	2.2869	TCGA-TM-A84O-01
GBMLGG(N=650)	0.38	1.7268	TCGA-06-5410-01
GBMLGG(N=650)	0.54	2.2234	TCGA-S9-A7R3-01
GBMLGG(N=650)	0.44	2.6713	TCGA-TQ-A7RN-01
GBMLGG(N=650)	1.5	2.4828	TCGA-28-2513-01
GBMLGG(N=650)	0.22	2.3868	TCGA-DU-A6S6-01
GBMLGG(N=650)	0.48	1.8156	TCGA-P5-A735-01
GBMLGG(N=650)	0.08	1.9782	TCGA-HT-7691-01
GBMLGG(N=650)	0.32	1.7093	TCGA-FG-A6J1-01
GBMLGG(N=650)	0.42	2.111	TCGA-S9-A7R7-01
GBMLGG(N=650)	0.98	1.9336	TCGA-76-4929-01
GBMLGG(N=650)	0.74	2.8156	TCGA-DU-6402-01
GBMLGG(N=650)	0.6	1.9373	TCGA-HT-7684-01
GBMLGG(N=650)	1	2.8197	TCGA-HT-8104-01
GBMLGG(N=650)	0.36	2.3646	TCGA-FN-7833-01
GBMLGG(N=650)	0.34	2.1043	TCGA-HT-7473-01
GBMLGG(N=650)	0.86	2.4828	TCGA-06-0645-01
GBMLGG(N=650)	0.46	3.1276	TCGA-TQ-A7RU-01
GBMLGG(N=650)	0.52	2.3505	TCGA-DB-A4XF-01
GBMLGG(N=650)	0.42	1.844	TCGA-FG-A713-01
GBMLGG(N=650)	0.86	3.1779	TCGA-E1-A7YL-01
GBMLGG(N=650)	0.52	2.669	TCGA-CS-5396-01
GBMLGG(N=650)	0.48	3.1243	TCGA-HW-8322-01
GBMLGG(N=650)	0.34	1.531	TCGA-S9-A6U9-01
GBMLGG(N=650)	0.24	1.856	TCGA-HT-7676-01
GBMLGG(N=650)	0.58	3.2048	TCGA-HT-7469-01
GBMLGG(N=650)	0.78	2.5235	TCGA-32-2634-01
GBMLGG(N=650)	0.52	2.6461	TCGA-HT-7478-01
GBMLGG(N=650)	0.76	2.3277	TCGA-DU-A5TW-01
GBMLGG(N=650)	0.6	1.9709	TCGA-S9-A6TX-01
GBMLGG(N=650)	0.86	1.9222	TCGA-RY-A83Z-01
GBMLGG(N=650)	0.26	2.5777	TCGA-06-0141-01
GBMLGG(N=650)	1.1	3.0549	TCGA-06-0125-01
GBMLGG(N=650)	0.88	2.131	TCGA-FG-A6IZ-01
GBMLGG(N=650)	0.88	2.2141	TCGA-CS-4941-01
GBMLGG(N=650)	0.32	2.3016	TCGA-DH-A7UT-01
GBMLGG(N=650)	0.48	1.7181	TCGA-DU-5871-01
GBMLGG(N=650)	0.54	2.1635	TCGA-HW-8321-01
GBMLGG(N=650)	0.42	2.6622	TCGA-EZ-7264-01
GBMLGG(N=650)	0.66	1.9561	TCGA-CS-6666-01
GBMLGG(N=650)	0.26	2.6369	TCGA-HW-7491-01
GBMLGG(N=650)	0.3	2.4141	TCGA-S9-A6U1-01
GBMLGG(N=650)	1.04	2.3757	TCGA-E1-5307-01
GBMLGG(N=650)	0.64	2.8032	TCGA-DU-A76L-01
GBMLGG(N=650)	0.3	2.3868	TCGA-HW-7495-01
GBMLGG(N=650)	0	1.8992	TCGA-CS-6669-01
GBMLGG(N=650)	0.54	2.1827	TCGA-HT-7481-01
GBMLGG(N=650)	0.26	2.568	TCGA-DU-8163-01
GBMLGG(N=650)	0.56	2.5211	TCGA-26-1442-01
GBMLGG(N=650)	7.14	2.0908	TCGA-HT-8110-01
GBMLGG(N=650)	0.24	2.1795	TCGA-RY-A840-01
GBMLGG(N=650)	0.1	1.5261	TCGA-VM-A8C9-01
GBMLGG(N=650)	0.5	2.8278	TCGA-HW-8319-01
GBMLGG(N=650)	0.74	1.6915	TCGA-QH-A6CW-01
GBMLGG(N=650)	0.22	2.7181	TCGA-DU-5870-01
GBMLGG(N=650)	0.28	2.3391	TCGA-TM-A84S-01
GBMLGG(N=650)	0.76	2.1243	TCGA-26-5136-01
GBMLGG(N=650)	1.38	2.2631	TCGA-14-1034-01
GBMLGG(N=650)	0.96	2.1277	TCGA-06-0184-01
GBMLGG(N=650)	1	2.7761	TCGA-12-3652-01
GBMLGG(N=650)	0.48	2.3505	TCGA-RY-A845-01
GBMLGG(N=650)	0.84	3.2869	TCGA-76-4927-01
GBMLGG(N=650)	0.48	2.2509	TCGA-FG-8182-01
GBMLGG(N=650)	1.04	2.9909	TCGA-14-0790-01
GBMLGG(N=650)	0.78	2.98	TCGA-26-5132-01
GBMLGG(N=650)	1.06	1.511	TCGA-FG-6688-01
GBMLGG(N=650)	0.8	2.0908	TCGA-TQ-A7RP-01
GBMLGG(N=650)	0.36	1.848	TCGA-HT-8113-01
GBMLGG(N=650)	0.94	2.6622	TCGA-76-4932-01
GBMLGG(N=650)	0.74	2.1922	TCGA-HT-7689-01
GBMLGG(N=650)	0.28	1.7866	TCGA-FG-7638-01
GBMLGG(N=650)	0.64	3.3234	TCGA-DU-7013-01
GBMLGG(N=650)	1.2	2.9763	TCGA-32-1970-01
GBMLGG(N=650)	0.28	1.9891	TCGA-E1-A7Z3-01
GBMLGG(N=650)	0.4	1.7991	TCGA-HT-7476-01
GBMLGG(N=650)	0.48	2.6599	TCGA-TQ-A7RG-01
GBMLGG(N=650)	2.04	1.9964	TCGA-DU-A7T6-01
GBMLGG(N=650)	0.38	2.359	TCGA-DB-A4XC-01
GBMLGG(N=650)	1.1	2.4115	TCGA-FG-A4MW-01
GBMLGG(N=650)	0.72	2.3561	TCGA-06-0219-01
GBMLGG(N=650)	0.54	2.5059	TCGA-DH-5142-01
GBMLGG(N=650)	0.62	3.0197	TCGA-14-0787-01
GBMLGG(N=650)	0.44	2.5435	TCGA-S9-A6U2-01
GBMLGG(N=650)	0.76	3.6611	TCGA-12-0618-01
GBMLGG(N=650)	0.64	2.8278	TCGA-27-2524-01
GBMLGG(N=650)	0.68	2.4168	TCGA-TQ-A7RH-01
GBMLGG(N=650)	0.22	3.0286	TCGA-08-0386-01
GBMLGG(N=650)	0.46	1.9745	TCGA-DB-A75M-01
GBMLGG(N=650)	0.4	2.5558	TCGA-HT-8012-01
GBMLGG(N=650)	0.56	2.2388	TCGA-S9-A7QW-01
GBMLGG(N=650)	0.56	1.8679	TCGA-P5-A733-01
GBMLGG(N=650)	0.32	2.0143	TCGA-E1-A7Z4-01
GBMLGG(N=650)	0.7	1.7907	TCGA-DU-A5TR-01
GBMLGG(N=650)	0.58	2.3561	TCGA-FG-8185-01
GBMLGG(N=650)	0.46	2.2296	TCGA-HW-8320-01
GBMLGG(N=650)	0.46	2.0875	TCGA-CS-6667-01
GBMLGG(N=650)	0.56	1.7949	TCGA-DU-5849-01
GBMLGG(N=650)	0.7	2.6276	TCGA-DB-5279-01
GBMLGG(N=650)	1	2.6938	TCGA-06-0190-01
GBMLGG(N=650)	0.58	2.1277	TCGA-CS-6670-01
GBMLGG(N=650)	0.5	2.0215	TCGA-DB-A64V-01
GBMLGG(N=650)	0.88	2.189	TCGA-06-0745-01
GBMLGG(N=650)	0.8	2.3448	TCGA-DU-5854-01
GBMLGG(N=650)	1.06	2.4383	TCGA-DH-A7UR-01
GBMLGG(N=650)	0.98	2.2326	TCGA-S9-A6WL-01
GBMLGG(N=650)	0.12	1.7442	TCGA-HT-7880-01
GBMLGG(N=650)	0.92	2.7803	TCGA-26-5135-01
GBMLGG(N=650)	0.68	1.7907	TCGA-E1-5318-01
GBMLGG(N=650)	0.48	2.7949	TCGA-DU-6393-01
GBMLGG(N=650)	0.54	2.6346	TCGA-41-3915-01
GBMLGG(N=650)	0.38	2.0215	TCGA-DU-5853-01
GBMLGG(N=650)	0.64	3.0875	TCGA-TM-A84J-01
GBMLGG(N=650)	0.68	2.6135	TCGA-FG-5962-01
GBMLGG(N=650)	0.94	2.4646	TCGA-27-1831-01
GBMLGG(N=650)	0.48	2.0976	TCGA-F6-A8O4-01
GBMLGG(N=650)	0.78	2.7159	TCGA-28-1753-01
GBMLGG(N=650)	0.34	2.278	TCGA-S9-A7R1-01
GBMLGG(N=650)	1.24	2.4223	TCGA-12-5295-01
GBMLGG(N=650)	0.54	2.9855	TCGA-TM-A84M-01
GBMLGG(N=650)	0.02	1.856	TCGA-HT-8107-01
GBMLGG(N=650)	0.36	2.2016	TCGA-P5-A5ET-01
GBMLGG(N=650)	0.72	1.8719	TCGA-P5-A72W-01
GBMLGG(N=650)	0.3	2.0976	TCGA-FG-A70Y-01
GBMLGG(N=650)	0.1	2.1473	TCGA-TM-A84R-01
GBMLGG(N=650)	0.34	1.9069	TCGA-HW-A5KM-01
GBMLGG(N=650)	0.84	2.5945	TCGA-HT-7477-01
GBMLGG(N=650)	1.06	2.5509	TCGA-FG-A87Q-01
GBMLGG(N=650)	1	2.2419	TCGA-FG-A70Z-01
GBMLGG(N=650)	1.02	3.4397	TCGA-FG-A4MU-01
GBMLGG(N=650)	0.5	2.5921	TCGA-DB-A4XB-01
GBMLGG(N=650)	0.64	2.144	TCGA-WY-A85D-01
GBMLGG(N=650)	0.46	2.9011	TCGA-FG-7641-01
GBMLGG(N=650)	0.48	1.6276	TCGA-DU-5872-01
GBMLGG(N=650)	0.36	2.2419	TCGA-FG-6689-01
GBMLGG(N=650)	0.7	2.1635	TCGA-DB-5277-01
GBMLGG(N=650)	0.7	3.4751	TCGA-28-5204-01
GBMLGG(N=650)	0.64	2.6848	TCGA-HT-A615-01
GBMLGG(N=650)	0.5	2.3305	TCGA-DU-7301-01
GBMLGG(N=650)	0.28	2.4982	TCGA-P5-A5EW-01
GBMLGG(N=650)	0.58	2.5135	TCGA-06-2569-01
GBMLGG(N=650)	0.3	2.4329	TCGA-HT-A5RB-01
GBMLGG(N=650)	1.08	2.5993	TCGA-E1-A7YN-01
GBMLGG(N=650)	0.74	2.5261	TCGA-27-1830-01
GBMLGG(N=650)	0.82	2.729	TCGA-QH-A6XC-01
GBMLGG(N=650)	0.92	3.5173	TCGA-06-2559-01
GBMLGG(N=650)	0.62	1.8197	TCGA-S9-A6WN-01
GBMLGG(N=650)	0.1	1.2141	TCGA-06-0139-01
GBMLGG(N=650)	1.38	2.1985	TCGA-DB-A64L-01
GBMLGG(N=650)	0.6	2.8816	TCGA-TM-A84I-01
GBMLGG(N=650)	0.56	2.3785	TCGA-QH-A6CZ-01
GBMLGG(N=650)	0.58	1.6323	TCGA-WY-A858-01
GBMLGG(N=650)	0.44	2.4751	TCGA-VM-A8CB-01
GBMLGG(N=650)	0.86	2.1603	TCGA-27-2526-01
GBMLGG(N=650)	0.64	1.257	TCGA-VM-A8CF-01
GBMLGG(N=650)	0.96	2.774	TCGA-06-5856-01
GBMLGG(N=650)	0.36	1.926	TCGA-HT-7608-01
GBMLGG(N=650)	0.28	1.9709	TCGA-CS-4938-01
GBMLGG(N=650)	0.48	1.9709	TCGA-QH-A6X5-01
GBMLGG(N=650)	0.48	2.5335	TCGA-DU-8166-01
GBMLGG(N=650)	0.36	2.1922	TCGA-HT-8018-01
GBMLGG(N=650)	0.7	2.0356	TCGA-DU-7292-01
GBMLGG(N=650)	0.28	1.546	TCGA-S9-A6TU-01
GBMLGG(N=650)	0.06	1.3562	TCGA-DB-A75P-01
GBMLGG(N=650)	0.68	3.7192	TCGA-06-5418-01
GBMLGG(N=650)	0.22	2.111	TCGA-FG-6691-01
GBMLGG(N=650)	0.84	2.2141	TCGA-DU-6399-01
GBMLGG(N=650)	0.3	2.17	TCGA-S9-A7IQ-01
GBMLGG(N=650)	0.54	2.9449	TCGA-06-5414-01
GBMLGG(N=650)	0.4	2.1342	TCGA-S9-A6WI-01
GBMLGG(N=650)	0.18	2.1375	TCGA-DB-A64S-01
GBMLGG(N=650)	1.2	2.9837	TCGA-FG-6692-01
GBMLGG(N=650)	0.34	1.6781	TCGA-HW-7489-01
GBMLGG(N=650)	0.18	2.3132	TCGA-R8-A6YH-01
GBMLGG(N=650)	0.94	2.862	TCGA-06-5417-01
GBMLGG(N=650)	0.4	1.9373	TCGA-HT-A618-01
GBMLGG(N=650)	0.88	0.8237	TCGA-26-5134-01
GBMLGG(N=650)	0.34	1.7907	TCGA-QH-A65S-01
GBMLGG(N=650)	0.48	2.2509	TCGA-DU-7019-01
GBMLGG(N=650)	1.1	3.4995	TCGA-76-4925-01
GBMLGG(N=650)	0.68	3.1891	TCGA-DU-A7TJ-01
GBMLGG(N=650)	0.74	3.1293	TCGA-TM-A84H-01
GBMLGG(N=650)	0.48	2.4383	TCGA-28-2510-01
GBMLGG(N=650)	0.5	2.3391	TCGA-S9-A7R8-01
GBMLGG(N=650)	0.42	1.9598	TCGA-S9-A7R4-01
GBMLGG(N=650)	0.46	2.278	TCGA-S9-A7J3-01
GBMLGG(N=650)	0.36	1.8319	TCGA-TM-A84L-01
GBMLGG(N=650)	0.44	2.6135	TCGA-E1-A7YH-01
GBMLGG(N=650)	0.8	3.0036	TCGA-06-5413-01
GBMLGG(N=650)	0.58	2.516	TCGA-06-0646-01
GBMLGG(N=650)	1.46	2.2079	TCGA-P5-A5EV-01
GBMLGG(N=650)	0.68	2.8933	TCGA-DU-A7TD-01
GBMLGG(N=650)	0.4	1.848	TCGA-HW-A5KL-01
GBMLGG(N=650)	0.26	2.4436	TCGA-RY-A83X-01
GBMLGG(N=650)	0.7	2.5874	TCGA-HT-7687-01
GBMLGG(N=650)	0.2	2.1144	TCGA-WY-A85A-01
GBMLGG(N=650)	0.84	2.7333	TCGA-12-3650-01
GBMLGG(N=650)	0.92	2.4168	TCGA-DB-5281-01
GBMLGG(N=650)	0.92	1.8992	TCGA-E1-A7YK-01
GBMLGG(N=650)	0.72	2.1763	TCGA-DU-A5TU-01
GBMLGG(N=650)	0.64	2.1375	TCGA-DU-A7TA-01
GBMLGG(N=650)	0.74	2.9524	TCGA-CS-5395-01
GBMLGG(N=650)	0.44	3.0339	TCGA-TQ-A7RR-01
GBMLGG(N=650)	0.44	1.9928	TCGA-HT-A5R5-01
GBMLGG(N=650)	0.64	3.1375	TCGA-12-0616-01
GBMLGG(N=650)	0.42	2.06	TCGA-QH-A65V-01
GBMLGG(N=650)	0.64	2.3191	TCGA-S9-A6WP-01
GBMLGG(N=650)	0.46	2.4141	TCGA-28-5215-01
GBMLGG(N=650)	1.14	2.4409	TCGA-19-2620-01
GBMLGG(N=650)	0.32	2.2172	TCGA-S9-A6U5-01
GBMLGG(N=650)	0.62	2.2957	TCGA-E1-A7YO-01
GBMLGG(N=650)	0.44	2.3618	TCGA-QH-A6X8-01
GBMLGG(N=650)	0.28	2.511	TCGA-HT-7610-01
GBMLGG(N=650)	0.54	2.9222	TCGA-HT-7875-01
GBMLGG(N=650)	1.14	2.359	TCGA-16-0846-01
GBMLGG(N=650)	0.44	2.4777	TCGA-R8-A6MK-01
GBMLGG(N=650)	0.52	2.4195	TCGA-P5-A5F0-01
GBMLGG(N=650)	0.52	2.2172	TCGA-R8-A73M-01
GBMLGG(N=650)	1.16	2.1043	TCGA-02-0047-01
GBMLGG(N=650)	1.12	1.8836	TCGA-S9-A6TS-01
GBMLGG(N=650)	0.52	1.9373	TCGA-S9-A6TW-01
GBMLGG(N=650)	0.52	1.4854	TCGA-E1-5303-01
GBMLGG(N=650)	0.46	2.342	TCGA-HT-7606-01
GBMLGG(N=650)	0.3	2.5874	TCGA-DU-6408-01
GBMLGG(N=650)	0.66	1.8953	TCGA-FG-5964-01
GBMLGG(N=650)	0.36	3.0054	TCGA-DB-A64Q-01
GBMLGG(N=650)	0.48	1.8639	TCGA-S9-A7IZ-01
GBMLGG(N=650)	1.22	2.846	TCGA-S9-A6WH-01
GBMLGG(N=650)	0.24	2.0426	TCGA-HT-7602-01
GBMLGG(N=650)	0.7	3.5921	TCGA-19-2624-01
GBMLGG(N=650)	0.9	2.6206	TCGA-DU-A6S8-01
GBMLGG(N=650)	0.34	2.3978	TCGA-HT-7858-01
GBMLGG(N=650)	1.16	2.6736	TCGA-32-1982-01
GBMLGG(N=650)	1.16	3.5704	TCGA-27-1835-01
GBMLGG(N=650)	1.2	3.3868	TCGA-HT-7860-01
GBMLGG(N=650)	1.04	2.729	TCGA-DU-7006-01
GBMLGG(N=650)	0.3	2.5485	TCGA-TQ-A7RS-01
GBMLGG(N=650)	0.34	2.2869	TCGA-DU-7009-01
GBMLGG(N=650)	1.26	3.0054	TCGA-06-0747-01
GBMLGG(N=650)	1.62	2.3729	TCGA-DU-7010-01
GBMLGG(N=650)	0.4	2.425	TCGA-QH-A6X3-01
GBMLGG(N=650)	0.6	3.1077	TCGA-DU-8164-01
GBMLGG(N=650)	0.6	2.3477	TCGA-DU-7018-01
GBMLGG(N=650)	0.3	1.8032	TCGA-RY-A843-01
GBMLGG(N=650)	0.56	3.1891	TCGA-HT-7693-01
GBMLGG(N=650)	1.12	1.0286	TCGA-FG-A6J3-01
GBMLGG(N=650)	0.58	2.5631	TCGA-28-5220-01
GBMLGG(N=650)	0.52	1.9411	TCGA-HT-8106-01
GBMLGG(N=650)	0.28	2.4594	TCGA-HT-7472-01
GBMLGG(N=650)	1.2	2.8298	TCGA-14-0817-01
GBMLGG(N=650)	0.6	2.546	TCGA-HT-7855-01
GBMLGG(N=650)	0.56	3.1875	TCGA-06-2570-01
GBMLGG(N=650)	0.34	2.5607	TCGA-DB-A4XG-01
GBMLGG(N=650)	0.84	2.3978	TCGA-HT-A5RC-01
GBMLGG(N=650)	0.64	2.6252	TCGA-VM-A8C8-01
GBMLGG(N=650)	0.22	2.8379	TCGA-HT-7681-01
GBMLGG(N=650)	0.52	2.2419	TCGA-41-4097-01
GBMLGG(N=650)	0.28	2.3104	TCGA-DU-A6S2-01
GBMLGG(N=650)	0.6	1.6461	TCGA-DU-7309-01
GBMLGG(N=650)	0.66	1.7697	TCGA-DB-A4XH-01
GBMLGG(N=650)	0.26	1.4436	TCGA-HT-7485-01
GBMLGG(N=650)	0.6	3.5385	TCGA-VW-A7QS-01
GBMLGG(N=650)	0.94	3.1143	TCGA-06-0211-01
GBMLGG(N=650)	0.22	1.7268	TCGA-VV-A86M-01
GBMLGG(N=650)	0.68	3.3363	TCGA-E1-A7YV-01
GBMLGG(N=650)	0.26	2.6299	TCGA-HT-7468-01
GBMLGG(N=650)	0.76	2.1795	TCGA-02-2483-01
GBMLGG(N=650)	0.64	2.9449	TCGA-HT-7677-01
GBMLGG(N=650)	0.72	2.9088	TCGA-76-4931-01
GBMLGG(N=650)	0.82	2.3334	TCGA-DU-A5TY-01
GBMLGG(N=650)	0.62	2.3363	TCGA-HT-8109-01
GBMLGG(N=650)	0.46	1.511	TCGA-HT-7479-01
GBMLGG(N=650)	0.7	2.7485	TCGA-DB-5275-01
GBMLGG(N=650)	0.62	2.1243	TCGA-TM-A7C4-01
GBMLGG(N=650)	0.78	2.9411	TCGA-27-2523-01
GBMLGG(N=650)	0.68	2.281	TCGA-27-1837-01
GBMLGG(N=650)	0.76	2.6088	TCGA-DH-A7UU-01
GBMLGG(N=650)	1.18	3.2928	TCGA-06-0744-01
GBMLGG(N=650)	0.28	2.1603	TCGA-HT-A4DV-01
GBMLGG(N=650)	0.48	2.6554	TCGA-FG-8186-01
GBMLGG(N=650)	0.28	2.2016	TCGA-FG-A4MT-01
GBMLGG(N=650)	0.5	2.0942	TCGA-E1-5305-01
GBMLGG(N=650)	0.38	1.8758	TCGA-CS-5393-01
GBMLGG(N=650)	0.36	2.0807	TCGA-DU-6395-01
GBMLGG(N=650)	1.12	2.1731	TCGA-DB-A64X-01
GBMLGG(N=650)	0.88	2.8319	TCGA-S9-A7IS-01
GBMLGG(N=650)	4.28	1.9298	TCGA-HT-7856-01
GBMLGG(N=650)	0.68	2.281	TCGA-06-0750-01
GBMLGG(N=650)	1.04	2.5582	TCGA-32-5222-01
GBMLGG(N=650)	0.18	2.0669	TCGA-QH-A6XA-01
GBMLGG(N=650)	0.44	2.111	TCGA-P5-A77W-01
GBMLGG(N=650)	0.74	1.3729	TCGA-27-2519-01
GBMLGG(N=650)	0.42	1.8156	TCGA-CS-4942-01
GBMLGG(N=650)	0.9	3.26	TCGA-CS-6186-01
GBMLGG(N=650)	0.48	2.3132	TCGA-DU-7008-01
GBMLGG(N=650)	1.24	2.4931	TCGA-HT-7688-01
GBMLGG(N=650)	0.3	1.7655	TCGA-DU-A7T8-01
GBMLGG(N=650)	0.5	1.6826	TCGA-DU-A6S3-01
GBMLGG(N=650)	0.18	2.6041	TCGA-DB-A64U-01
GBMLGG(N=650)	0.74	2.6392	TCGA-HT-A61C-01
GBMLGG(N=650)	1.18	3.1506	TCGA-12-0821-01
GBMLGG(N=650)	0.36	1.9891	TCGA-TQ-A7RF-01
GBMLGG(N=650)	0.84	3.1922	TCGA-19-2619-01
GBMLGG(N=650)	0.38	2.5607	TCGA-F6-A8O3-01
GBMLGG(N=650)	0.38	2.597	TCGA-R8-A6ML-01
GBMLGG(N=650)	0.84	2.5729	TCGA-DU-A5TT-01
GBMLGG(N=650)	0.34	2.2661	TCGA-QH-A870-01
GBMLGG(N=650)	0.32	1.6041	TCGA-DB-A75O-01
GBMLGG(N=650)	0.24	1.844	TCGA-HT-8111-01
GBMLGG(N=650)	1.02	2.4087	TCGA-S9-A7QZ-01
GBMLGG(N=650)	0.94	2.1985	TCGA-12-0619-01
GBMLGG(N=650)	0.28	2.3277	TCGA-DB-5273-01
GBMLGG(N=650)	0.72	2.2419	TCGA-HT-7470-01
GBMLGG(N=650)	0.58	2.3729	TCGA-FG-A4MY-01
GBMLGG(N=650)	0.28	2.5825	TCGA-HT-8108-01
GBMLGG(N=650)	0.44	2.5435	TCGA-DB-A4XE-01
GBMLGG(N=650)	0.6	1.4276	TCGA-HT-A4DS-01
GBMLGG(N=650)	0.62	2.3391	TCGA-DU-8158-01
GBMLGG(N=650)	0.32	2.0908	TCGA-HT-7474-01
GBMLGG(N=650)	0.52	1.5656	TCGA-DH-5143-01
GBMLGG(N=650)	0.68	2.0566	TCGA-TQ-A7RJ-01
GBMLGG(N=650)	0.66	2.3334	TCGA-S9-A7QY-01
GBMLGG(N=650)	0.22	1.856	TCGA-DB-A4XA-01
GBMLGG(N=650)	0.84	2.8298	TCGA-28-5213-01
GBMLGG(N=650)	0.42	1.9373	TCGA-P5-A731-01
GBMLGG(N=650)	1.12	2.6299	TCGA-E1-A7YE-01
GBMLGG(N=650)	0.56	2.5729	TCGA-FG-A710-01
GBMLGG(N=650)	0.22	1.9336	TCGA-HT-8010-01
GBMLGG(N=650)	0.4	2.4542	TCGA-DU-7299-01
GBMLGG(N=650)	0.34	1.9598	TCGA-DB-5270-01
GBMLGG(N=650)	1.08	2.6252	TCGA-14-0789-01
GBMLGG(N=650)	0.16	2.3646	TCGA-KT-A74X-01
GBMLGG(N=650)	0.6	2.5335	TCGA-DB-A75L-01
GBMLGG(N=650)	0.34	2.0669	TCGA-HT-A616-01
GBMLGG(N=650)	0.56	1.3219	TCGA-HT-A74K-01
GBMLGG(N=650)	0.56	2.5874	TCGA-WY-A85C-01
GBMLGG(N=650)	0.46	2.2265	TCGA-FG-8188-01
GBMLGG(N=650)	0.44	2.2449	TCGA-DU-A6S7-01
GBMLGG(N=650)	0.34	2.6392	TCGA-DU-7294-01
GBMLGG(N=650)	0.66	1.1827	TCGA-DB-5274-01
GBMLGG(N=650)	1.5	3.4686	TCGA-28-5209-01
GBMLGG(N=650)	0.72	2.6667	TCGA-HT-7604-01
GBMLGG(N=650)	0.36	1.9928	TCGA-TM-A84F-01
GBMLGG(N=650)	0.34	2.06	TCGA-DB-A64O-01
GBMLGG(N=650)	0.62	2.854	TCGA-HT-7884-01
GBMLGG(N=650)	0.18	2.5335	TCGA-S9-A6WE-01
GBMLGG(N=650)	0.3	2.3248	TCGA-QH-A6CY-01
GBMLGG(N=650)	1.06	3.3234	TCGA-S9-A6WM-01
GBMLGG(N=650)	0.32	1.5801	TCGA-28-5218-01
GBMLGG(N=650)	0.72	2.6088	TCGA-HT-A5RA-01
GBMLGG(N=650)	0.82	2.7591	TCGA-QH-A6CV-01
GBMLGG(N=650)	0.2	2.568	TCGA-VM-A8CE-01
GBMLGG(N=650)	1.18	1.7949	TCGA-DU-5852-01
GBMLGG(N=650)	0.94	2.9203	TCGA-P5-A72U-01
GBMLGG(N=650)	0.88	2.8719	TCGA-28-2514-01
GBMLGG(N=650)	0.78	3.0669	TCGA-06-5859-01
GBMLGG(N=650)	0.58	2.3813	TCGA-DB-A75K-01
GBMLGG(N=650)	0.66	2.6088	TCGA-DU-6410-01
GBMLGG(N=650)	0.88	2.281	TCGA-28-2509-01
GBMLGG(N=650)	0.56	2.5235	TCGA-QH-A65Z-01
GBMLGG(N=650)	0.92	2.9837	TCGA-14-1825-01
GBMLGG(N=650)	0.52	1.696	TCGA-S9-A7IY-01
GBMLGG(N=650)	0.26	2.5311	TCGA-P5-A781-01
GBMLGG(N=650)	0.52	2.8836	TCGA-TM-A84G-01
GBMLGG(N=650)	0.68	2.1277	TCGA-HW-A5KK-01
GBMLGG(N=650)	0.3	3.0286	TCGA-E1-5311-01
GBMLGG(N=650)	0.3	2.1077	TCGA-FG-7634-01
GBMLGG(N=650)	0.7	2.6461	TCGA-DU-5855-01
GBMLGG(N=650)	0.66	2.4982	TCGA-DU-6396-01
GBMLGG(N=650)	0.82	2.8719	TCGA-19-4065-01
GBMLGG(N=650)	0.82	2.0669	TCGA-FG-7643-01
GBMLGG(N=650)	0.28	2.7159	TCGA-TM-A84C-01
GBMLGG(N=650)	1	3.6577	TCGA-02-2485-01
GBMLGG(N=650)	1.04	2.4699	TCGA-WY-A85E-01
GBMLGG(N=650)	1.04	2.6826	TCGA-12-1597-01
GBMLGG(N=650)	0.84	2.3104	TCGA-28-1747-01
GBMLGG(N=650)	0.52	2.7824	TCGA-28-2499-01
GBMLGG(N=650)	0.62	2.6871	TCGA-DU-7298-01
GBMLGG(N=650)	0.42	2.2296	TCGA-TM-A84T-01
GBMLGG(N=650)	0.52	2.7677	TCGA-FG-7637-01
GBMLGG(N=650)	0.56	2.2016	TCGA-HT-A5R9-01
GBMLGG(N=650)	0.56	2.1375	TCGA-HT-A614-01
GBMLGG(N=650)	1.48	1.9298	TCGA-06-0649-01
GBMLGG(N=650)	0.56	1.8032	TCGA-QH-A65R-01
GBMLGG(N=650)	0.66	2.2898	TCGA-FG-A60J-01
GBMLGG(N=650)	0.08	2.3673	TCGA-FG-8189-01
GBMLGG(N=650)	0.04	1.5801	TCGA-P5-A5EY-01
GBMLGG(N=650)	1	3.1587	TCGA-06-2564-01
GBMLGG(N=650)	0.72	3.3059	TCGA-06-5408-01
GBMLGG(N=650)	0.6	2.2957	TCGA-27-1832-01
GBMLGG(N=650)	0.72	3.0617	TCGA-14-1829-01
GBMLGG(N=650)	0.54	2.9146	TCGA-32-2615-01
GBMLGG(N=650)	0.84	2.9146	TCGA-06-0158-01
GBMLGG(N=650)	0.76	2.3363	TCGA-HT-7882-01
GBMLGG(N=650)	1.28	2.8094	TCGA-06-2558-01
GBMLGG(N=650)	0.92	2.669	TCGA-HT-8011-01
GBMLGG(N=650)	0.5	2.5777	TCGA-DU-6394-01
GBMLGG(N=650)	0.72	2.425	TCGA-28-5216-01
GBMLGG(N=650)	0.5	2.1954	TCGA-WY-A859-01
GBMLGG(N=650)	0.22	2.272	TCGA-WY-A85B-01
GBMLGG(N=650)	0.42	2.488	TCGA-S9-A6UB-01
GBMLGG(N=650)	0.78	2.6369	TCGA-28-5207-01
GBMLGG(N=650)	0.6	2.7655	TCGA-S9-A6U6-01
GBMLGG(N=650)	0.82	3.384	TCGA-DU-8168-01
GBMLGG(N=650)	0.8	3.0339	TCGA-41-2572-01
GBMLGG(N=650)	0.54	1.8797	TCGA-06-0130-01
GBMLGG(N=650)	0.6	2.1505	TCGA-DU-7290-01
GBMLGG(N=650)	204.9	3.5072	TCGA-06-5416-01
GBMLGG(N=650)	0.66	2.0286	TCGA-06-0168-01
GBMLGG(N=650)	0.36	2.2388	TCGA-DU-6407-01
GBMLGG(N=650)	0.92	1.5993	TCGA-02-0055-01
GBMLGG(N=650)	0.38	2.4168	TCGA-HT-7601-01
GBMLGG(N=650)	0.98	2.6871	TCGA-DU-6403-01
GBMLGG(N=650)	0.86	2.9579	TCGA-06-5415-01
GBMLGG(N=650)	0.28	2.757	TCGA-DB-A64R-01
GBMLGG(N=650)	0.58	2.272	TCGA-E1-A7YQ-01
GBMLGG(N=650)	0.94	2.5656	TCGA-DU-6405-01
GBMLGG(N=650)	0.3	2.4594	TCGA-HW-7487-01
GBMLGG(N=650)	0.68	1.8836	TCGA-S9-A7R2-01
GBMLGG(N=650)	0.38	2.623	TCGA-S9-A7J1-01
GBMLGG(N=650)	0.18	1.7442	TCGA-P5-A72X-01
GBMLGG(N=650)	0.62	2.9317	TCGA-E1-A7YJ-01
GBMLGG(N=650)	0.48	2.956	TCGA-06-5411-01
GBMLGG(N=650)	0.74	3.2615	TCGA-26-5139-01
GBMLGG(N=650)	0.42	2.3673	TCGA-HT-7690-01
GBMLGG(N=650)	0.64	2.8778	TCGA-HT-8105-01
GBMLGG(N=650)	1.32	2.5185	TCGA-76-4928-01
GBMLGG(N=650)	0.9	1.7528	TCGA-06-0644-01
GBMLGG(N=650)	0.14	2.144	TCGA-E1-A7YY-01
GBMLGG(N=650)	0.88	1.8399	TCGA-HT-A619-01
GBMLGG(N=650)	0.8	2.5656	TCGA-DU-6400-01
GBMLGG(N=650)	0.36	2.3161	TCGA-P5-A737-01
GBMLGG(N=650)	0.94	4.1276	TCGA-14-0871-01
GBMLGG(N=650)	0.64	2.1043	TCGA-RY-A83Y-01
GBMLGG(N=650)	8.14	2.0704	TCGA-HT-8564-01
GBMLGG(N=650)	0.32	1.9709	TCGA-HT-7686-01
GBMLGG(N=650)	0.68	2.2419	TCGA-E1-A7YM-01
GBMLGG(N=650)	0.32	2.2691	TCGA-DH-A66F-01
GBMLGG(N=650)	0.74	2.8012	TCGA-CS-5390-01
GBMLGG(N=650)	0.68	2.2388	TCGA-S9-A6UA-01
GBMLGG(N=650)	1.54	2.254	TCGA-32-2632-01
GBMLGG(N=650)	0.46	2.3785	TCGA-FG-A87N-01
GBMLGG(N=650)	0.58	2.2631	TCGA-VV-A829-01
GBMLGG(N=650)	0.74	2.131	TCGA-DH-A66B-01
GBMLGG(N=650)	0.44	2.1571	TCGA-HT-A5R7-01
GBMLGG(N=650)	0.46	2.8738	TCGA-CS-5394-01
GBMLGG(N=650)	0.8	2.1795	TCGA-DH-A66D-01
GBMLGG(N=650)	0.26	2.4356	TCGA-HT-7877-01
GBMLGG(N=650)	0.58	2.5033	TCGA-06-0882-01
GBMLGG(N=650)	0.44	1.86	TCGA-DU-6542-01
GBMLGG(N=650)	0.32	1.844	TCGA-QH-A6CS-01
GBMLGG(N=650)	0.42	2.1243	TCGA-E1-A7YU-01
GBMLGG(N=650)	0.46	2.7026	TCGA-W9-A837-01
GBMLGG(N=650)	0.72	2.623	TCGA-IK-7675-01
GBMLGG(N=650)	1	2.1408	TCGA-DU-7306-01
GBMLGG(N=650)	0.8	2.3923	TCGA-QH-A6X9-01
GBMLGG(N=650)	0.66	1.7312	TCGA-S9-A6U0-01
GBMLGG(N=650)	0.52	1.9855	TCGA-HT-7611-01
GBMLGG(N=650)	0.34	2.4803	TCGA-S9-A6TY-01
GBMLGG(N=650)	0.58	1.9855	TCGA-DU-A7TB-01
GBMLGG(N=650)	0.98	1.9672	TCGA-19-2625-01
GBMLGG(N=650)	0.9	2.189	TCGA-IK-8125-01
GBMLGG(N=650)	0.68	1.6781	TCGA-WH-A86K-01
GBMLGG(N=650)	0.42	1.8719	TCGA-DH-5141-01
GBMLGG(N=650)	0.44	1.6508	TCGA-FG-A60L-01
GBMLGG(N=650)	0.36	2.3896	TCGA-DB-5280-01
GBMLGG(N=650)	0.52	2.4168	TCGA-S9-A7IX-01
GBMLGG(N=650)	0.24	2.5084	TCGA-32-1980-01
GBMLGG(N=650)	0.7	2.359	TCGA-FG-5965-01
GBMLGG(N=650)	0.02	1.531	TCGA-P5-A5F6-01
GBMLGG(N=650)	0.8	2.2234	TCGA-27-1834-01
GBMLGG(N=650)	0.66	1.9964	TCGA-DU-7007-01
GBMLGG(N=650)	0.68	2.4033	TCGA-HW-7490-01
GBMLGG(N=650)	0.6	2.5135	TCGA-CS-6188-01
GBMLGG(N=650)	0.34	2.8953	TCGA-CS-6668-01
GBMLGG(N=650)	1.16	2.5311	TCGA-DU-8165-01
GBMLGG(N=650)	0.4	2.6159	TCGA-HT-7692-01
GBMLGG(N=650)	1.2	2.7698	TCGA-TQ-A7RM-01
GBMLGG(N=650)	0.7	2.0875	TCGA-DU-8161-01
GBMLGG(N=650)	0.56	1.541	TCGA-P5-A736-01
GBMLGG(N=650)	0.42	2.2234	TCGA-DU-6401-01
GBMLGG(N=650)	0.86	2.0143	TCGA-HT-A74H-01
GBMLGG(N=650)	0.76	2.0143	TCGA-41-2571-01
GBMLGG(N=650)	0.4	2.7225	TCGA-TQ-A7RV-01
GBMLGG(N=650)	0.52	2.3841	TCGA-14-0781-01
GBMLGG(N=650)	0.22	2.3391	TCGA-HT-7483-01
GBMLGG(N=650)	0.3	2.1827	TCGA-HT-7620-01
GBMLGG(N=650)	0.44	2.5033	TCGA-HT-7480-01
GBMLGG(N=650)	0.86	3.4046	TCGA-06-0157-01
GBMLGG(N=650)	0.74	2.6206	TCGA-S9-A7J0-01
GBMLGG(N=650)	0.52	2.2927	TCGA-12-3653-01
GBMLGG(N=650)	0.5	2.1763	TCGA-TM-A84Q-01
GBMLGG(N=650)	1.02	2.5777	TCGA-76-4926-01
GBMLGG(N=650)	0.58	2.4646	TCGA-26-5133-01
GBMLGG(N=650)	1.08	3.2794	TCGA-06-2562-01
GBMLGG(N=650)	0.28	1.9298	TCGA-RY-A847-01
GBMLGG(N=650)	0.44	2.3785	TCGA-TQ-A7RQ-01
GBMLGG(N=650)	0.7	2.2691	TCGA-TQ-A7RW-01
GBMLGG(N=650)	0.36	2.0215	TCGA-FG-8191-01
GBMLGG(N=650)	0.34	2.3505	TCGA-E1-A7YW-01
GBMLGG(N=650)	0.12	2.8094	TCGA-DB-5278-01
GBMLGG(N=650)	0.96	3.211	TCGA-E1-A7YS-01
GBMLGG(N=650)	0.26	2.4462	TCGA-HT-7695-01
GBMLGG(N=650)	0.9	2.2509	TCGA-DU-7012-01
GBMLGG(N=650)	0.26	2.1077	TCGA-HT-7879-01
GBMLGG(N=650)	0.42	1.9449	TCGA-DU-A7TC-01
GBMLGG(N=650)	0.98	2.3785	TCGA-27-2521-01
GBMLGG(N=650)	0.02	2.1827	TCGA-HT-7680-01
GBMLGG(N=650)	0.44	2.4329	TCGA-DB-A4X9-01
GBMLGG(N=650)	0.54	2.757	TCGA-TQ-A7RI-01
GBMLGG(N=650)	0.62	2.189	TCGA-TM-A7CA-01
GBMLGG(N=650)	0.36	2.6135	TCGA-QH-A86X-01
GBMLGG(N=650)	0.72	2.7115	TCGA-DU-A76R-01
GBMLGG(N=650)	0.58	2.729	TCGA-DH-5144-01
GBMLGG(N=650)	1.38	3.4828	TCGA-41-5651-01
GBMLGG(N=650)	0.54	2.0738	TCGA-E1-A7Z2-01
GBMLGG(N=650)	0.54	2.6803	TCGA-DU-A5TP-01
GBMLGG(N=650)	1.02	3	TCGA-06-0210-01
GBMLGG(N=650)	0.26	2.111	TCGA-FG-8187-01
GBMLGG(N=650)	0.6	2.4462	TCGA-E1-5304-01
GBMLGG(N=650)	0.42	2.2357	TCGA-CS-4943-01
GBMLGG(N=650)	0.74	3.1243	TCGA-19-5960-01
GBMLGG(N=650)	1.02	3.1027	TCGA-06-0686-01
GBMLGG(N=650)	0.4	2.6916	TCGA-DH-5140-01
GBMLGG(N=650)	0.66	1.4751	TCGA-TM-A7CF-01
GBMLGG(N=650)	0.6	2.5898	TCGA-DH-A7US-01
GBMLGG(N=650)	0.66	2.8439	TCGA-HT-A61B-01
GBMLGG(N=650)	0.3	2.1667	TCGA-E1-A7Z6-01
GBMLGG(N=650)	0.26	1.7181	TCGA-HT-7857-01
GBMLGG(N=650)	0.66	2.025	TCGA-E1-5319-01
GBMLGG(N=650)	0.66	1.8639	TCGA-DU-A5TS-01
GBMLGG(N=650)	192.7	2.969	TCGA-DU-6392-01
GBMLGG(N=650)	0.3	1.6553	TCGA-QH-A6CU-01
GBMLGG(N=650)	0.2	2.8156	TCGA-DU-6404-01
GBMLGG(N=650)	0.8	2	TCGA-VW-A8FI-01
GBMLGG(N=650)	0.24	2.6803	TCGA-HT-A74L-01
GBMLGG(N=650)	0.44	2.5631	TCGA-P5-A5EU-01
GBMLGG(N=650)	0.68	2.0108	TCGA-P5-A5EZ-01
GBMLGG(N=650)	1.12	1.8797	TCGA-S9-A89Z-01
GBMLGG(N=650)	0.48	2.7441	TCGA-S9-A6TZ-01
GBMLGG(N=650)	0.54	2.1635	TCGA-FG-5963-01
GBMLGG(N=650)	0.14	2.131	TCGA-HT-A61A-01
GBMLGG(N=650)	0.78	2.7181	TCGA-S9-A89V-01
GBMLGG(N=650)	0.72	2.4828	TCGA-DB-A64W-01
GBMLGG(N=650)	0.46	1.3104	TCGA-FG-A4MX-01
GBMLGG(N=650)	0.5	1.9486	TCGA-P5-A72Z-01
GBMLGG(N=650)	0.36	2.3813	TCGA-HT-8114-01
GBMLGG(N=650)	1.18	3.3702	TCGA-06-2563-01
GBMLGG(N=650)	0.76	0.903	TCGA-32-4213-01
GBMLGG(N=650)	0.18	2.5945	TCGA-HT-7881-01
GBMLGG(N=650)	1.2	3.1683	TCGA-15-0742-01
GBMLGG(N=650)	0.36	1.4906	TCGA-CS-4944-01
GBMLGG(N=650)	0.8	2.969	TCGA-06-0187-01
GBMLGG(N=650)	1.7	3.9709	TCGA-19-1390-01
GBMLGG(N=650)	0.46	1.7697	TCGA-S9-A7QX-01
GBMLGG(N=650)	0.2	2.1177	TCGA-DU-A7TG-01
GBMLGG(N=650)	0.7	2.8894	TCGA-DU-5874-01
GBMLGG(N=650)	0.66	2.3477	TCGA-TQ-A8XE-01
GBMLGG(N=650)	0.82	2.278	TCGA-DU-7300-01
GBMLGG(N=650)	0.62	2.1538	TCGA-HT-7694-01
GBMLGG(N=650)	0.24	2.9708	TCGA-HT-7471-01
GBMLGG(N=650)	0.58	2.462	TCGA-DB-A4XD-01
GBMLGG(N=650)	0.44	2.4223	TCGA-TQ-A7RK-01
GBMLGG(N=650)	0.86	2.2388	TCGA-HT-7475-01
GBMLGG(N=650)	0.3	2.5286	TCGA-TQ-A7RO-01
GBMLGG(N=650)	0.48	2.2357	TCGA-HT-7902-01
GBMLGG(N=650)	0.66	2.1177	TCGA-FG-A711-01
GBMLGG(N=650)	0.68	2.6938	TCGA-06-2557-01
GBMLGG(N=650)	0.28	2.0108	TCGA-DB-5276-01
GBMLGG(N=650)	0.42	2.17	TCGA-P5-A730-01
GBMLGG(N=650)	0.92	2.2869	TCGA-E1-A7YD-01
GBMLGG(N=650)	0.38	1.8238	TCGA-HT-A74O-01
GBMLGG(N=650)	0.04	1.5753	TCGA-HT-8015-01
GBMLGG(N=650)	0.42	1.9928	TCGA-HT-A74J-01
GBMLGG(N=650)	0.64	3.1227	TCGA-06-0878-01
GBMLGG(N=650)	0.98	1.8197	TCGA-DH-A669-01
GBMLGG(N=650)	0.66	3.2794	TCGA-06-0129-01
GBMLGG(N=650)	0.34	2.1505	TCGA-HT-A617-01
GBMLGG(N=650)	1.2	2.7824	TCGA-16-1045-01
GBMLGG(N=650)	0.86	2.5286	TCGA-06-2567-01
GBMLGG(N=650)	18.58	2.9011	TCGA-32-2616-01
GBMLGG(N=650)	0.5	2.2172	TCGA-HT-7605-01
GBMLGG(N=650)	0.54	2.3757	TCGA-S9-A6WO-01
GBMLGG(N=650)	1.02	3.0462	TCGA-28-5208-01
GBMLGG(N=650)	1.2	2.2296	TCGA-06-1804-01
GBMLGG(N=650)	0.58	1.6182	TCGA-QH-A6CX-01
GBMLGG(N=650)	1.18	2.8875	TCGA-14-2554-01
GBMLGG(N=650)	0.58	2.3673	TCGA-P5-A5F4-01
GBMLGG(N=650)	0.88	2.4436	TCGA-DU-A76K-01
GBMLGG(N=650)	0.12	2.275	TCGA-VM-A8CH-01
GBMLGG(N=650)	0.44	2.189	TCGA-HT-7609-01
GBMLGG(N=650)	1	2.9317	TCGA-27-2528-01
GBMLGG(N=650)	0.38	2.3391	TCGA-QH-A6X4-01
GBMLGG(N=650)	0.56	1.9745	TCGA-DH-A7UV-01
GBMLGG(N=650)	1.12	3.4841	TCGA-TM-A7C3-01
GBMLGG(N=650)	0.32	2.2016	TCGA-S9-A6WG-01
GBMLGG(N=650)	3.04	3.3448	TCGA-06-5858-01
GBMLGG(N=650)	0.54	2.0669	TCGA-FG-6690-01
GBMLGG(N=650)	0.9	2.0566	TCGA-DU-8167-01
GBMLGG(N=650)	0.46	1.4957	TCGA-QH-A65X-01
GBMLGG(N=650)	0.7	1.9928	TCGA-P5-A780-01
GBMLGG(N=650)	0.56	2.0392	TCGA-E1-5302-01
GBMLGG(N=650)	1.08	2.3533	TCGA-14-1823-01
GBMLGG(N=650)	0.62	1.8797	TCGA-HW-A5KJ-01
GBMLGG(N=650)	0.58	2.4356	TCGA-R8-A6MO-01
GBMLGG(N=650)	0.74	1.8156	TCGA-FG-7636-01
GBMLGG(N=650)	0.34	1.9298	TCGA-CS-6290-01
GBMLGG(N=650)	0.66	2.342	TCGA-DU-5847-01
GBMLGG(N=650)	0.14	2.7824	TCGA-DU-6406-01
GBMLGG(N=650)	1.54	2.6415	TCGA-06-0743-01
GBMLGG(N=650)	0.5	3.0925	TCGA-TM-A84B-01
LGG(N=501)	0.18	2.7463	TCGA-S9-A7J2-01
LGG(N=501)	0.8	1.7782	TCGA-E1-A7YI-01
LGG(N=501)	0.7	2.8699	TCGA-DU-7302-01
LGG(N=501)	0.4	1.9373	TCGA-P5-A5EX-01
LGG(N=501)	0.42	1.8115	TCGA-HT-8563-01
LGG(N=501)	0.4	2.6112	TCGA-FG-A60K-01
LGG(N=501)	0.6	2.5729	TCGA-CS-5397-01
LGG(N=501)	0.4	2.4329	TCGA-E1-5322-01
LGG(N=501)	0.08	1.926	TCGA-HT-8558-01
LGG(N=501)	0.44	2.0669	TCGA-S9-A6U8-01
LGG(N=501)	0.38	2.2927	TCGA-HT-7854-01
LGG(N=501)	0.52	1.9107	TCGA-HT-7467-01
LGG(N=501)	0.48	2.3813	TCGA-HT-7874-01
LGG(N=501)	0.66	2.2449	TCGA-S9-A6TV-01
LGG(N=501)	0.36	2.0392	TCGA-VM-A8CD-01
LGG(N=501)	0.74	2.2479	TCGA-HT-7616-01
LGG(N=501)	0.7	3.025	TCGA-KT-A7W1-01
LGG(N=501)	0.54	2.1473	TCGA-P5-A5F2-01
LGG(N=501)	0.48	2.2296	TCGA-HT-7607-01
LGG(N=501)	0.46	2.7159	TCGA-HT-7873-01
LGG(N=501)	0.42	2.2265	TCGA-HT-7603-01
LGG(N=501)	0.5	2.2957	TCGA-DB-A64P-01
LGG(N=501)	0.16	1.9745	TCGA-HW-7486-01
LGG(N=501)	0.32	1.9561	TCGA-P5-A5F1-01
LGG(N=501)	0.34	1.86	TCGA-DU-7011-01
LGG(N=501)	0.54	2.121	TCGA-P5-A77X-01
LGG(N=501)	0.46	1.6871	TCGA-VM-A8CA-01
LGG(N=501)	0.64	2.4409	TCGA-DU-7015-01
LGG(N=501)	0.5	2.0669	TCGA-TM-A7C5-01
LGG(N=501)	0.4	2.2927	TCGA-DU-8162-01
LGG(N=501)	0.5	2.2869	TCGA-TM-A84O-01
LGG(N=501)	0.54	2.2234	TCGA-S9-A7R3-01
LGG(N=501)	0.44	2.6713	TCGA-TQ-A7RN-01
LGG(N=501)	0.22	2.3868	TCGA-DU-A6S6-01
LGG(N=501)	0.48	1.8156	TCGA-P5-A735-01
LGG(N=501)	0.08	1.9782	TCGA-HT-7691-01
LGG(N=501)	0.32	1.7093	TCGA-FG-A6J1-01
LGG(N=501)	0.42	2.111	TCGA-S9-A7R7-01
LGG(N=501)	0.74	2.8156	TCGA-DU-6402-01
LGG(N=501)	0.6	1.9373	TCGA-HT-7684-01
LGG(N=501)	1	2.8197	TCGA-HT-8104-01
LGG(N=501)	0.36	2.3646	TCGA-FN-7833-01
LGG(N=501)	0.34	2.1043	TCGA-HT-7473-01
LGG(N=501)	0.46	3.1276	TCGA-TQ-A7RU-01
LGG(N=501)	0.52	2.3505	TCGA-DB-A4XF-01
LGG(N=501)	0.42	1.844	TCGA-FG-A713-01
LGG(N=501)	0.86	3.1779	TCGA-E1-A7YL-01
LGG(N=501)	0.52	2.669	TCGA-CS-5396-01
LGG(N=501)	0.48	3.1243	TCGA-HW-8322-01
LGG(N=501)	0.34	1.531	TCGA-S9-A6U9-01
LGG(N=501)	0.24	1.856	TCGA-HT-7676-01
LGG(N=501)	0.58	3.2048	TCGA-HT-7469-01
LGG(N=501)	0.52	2.6461	TCGA-HT-7478-01
LGG(N=501)	0.76	2.3277	TCGA-DU-A5TW-01
LGG(N=501)	0.6	1.9709	TCGA-S9-A6TX-01
LGG(N=501)	0.86	1.9222	TCGA-RY-A83Z-01
LGG(N=501)	0.88	2.131	TCGA-FG-A6IZ-01
LGG(N=501)	0.88	2.2141	TCGA-CS-4941-01
LGG(N=501)	0.32	2.3016	TCGA-DH-A7UT-01
LGG(N=501)	0.48	1.7181	TCGA-DU-5871-01
LGG(N=501)	0.54	2.1635	TCGA-HW-8321-01
LGG(N=501)	0.42	2.6622	TCGA-EZ-7264-01
LGG(N=501)	0.66	1.9561	TCGA-CS-6666-01
LGG(N=501)	0.26	2.6369	TCGA-HW-7491-01
LGG(N=501)	0.3	2.4141	TCGA-S9-A6U1-01
LGG(N=501)	1.04	2.3757	TCGA-E1-5307-01
LGG(N=501)	0.64	2.8032	TCGA-DU-A76L-01
LGG(N=501)	0.3	2.3868	TCGA-HW-7495-01
LGG(N=501)	0	1.8992	TCGA-CS-6669-01
LGG(N=501)	0.54	2.1827	TCGA-HT-7481-01
LGG(N=501)	0.26	2.568	TCGA-DU-8163-01
LGG(N=501)	7.14	2.0908	TCGA-HT-8110-01
LGG(N=501)	0.24	2.1795	TCGA-RY-A840-01
LGG(N=501)	0.1	1.5261	TCGA-VM-A8C9-01
LGG(N=501)	0.5	2.8278	TCGA-HW-8319-01
LGG(N=501)	0.74	1.6915	TCGA-QH-A6CW-01
LGG(N=501)	0.22	2.7181	TCGA-DU-5870-01
LGG(N=501)	0.28	2.3391	TCGA-TM-A84S-01
LGG(N=501)	0.48	2.3505	TCGA-RY-A845-01
LGG(N=501)	0.48	2.2509	TCGA-FG-8182-01
LGG(N=501)	1.06	1.511	TCGA-FG-6688-01
LGG(N=501)	0.8	2.0908	TCGA-TQ-A7RP-01
LGG(N=501)	0.36	1.848	TCGA-HT-8113-01
LGG(N=501)	0.74	2.1922	TCGA-HT-7689-01
LGG(N=501)	0.28	1.7866	TCGA-FG-7638-01
LGG(N=501)	0.64	3.3234	TCGA-DU-7013-01
LGG(N=501)	0.28	1.9891	TCGA-E1-A7Z3-01
LGG(N=501)	0.4	1.7991	TCGA-HT-7476-01
LGG(N=501)	0.48	2.6599	TCGA-TQ-A7RG-01
LGG(N=501)	2.04	1.9964	TCGA-DU-A7T6-01
LGG(N=501)	0.38	2.359	TCGA-DB-A4XC-01
LGG(N=501)	1.1	2.4115	TCGA-FG-A4MW-01
LGG(N=501)	0.54	2.5059	TCGA-DH-5142-01
LGG(N=501)	0.44	2.5435	TCGA-S9-A6U2-01
LGG(N=501)	0.68	2.4168	TCGA-TQ-A7RH-01
LGG(N=501)	0.46	1.9745	TCGA-DB-A75M-01
LGG(N=501)	0.4	2.5558	TCGA-HT-8012-01
LGG(N=501)	0.56	2.2388	TCGA-S9-A7QW-01
LGG(N=501)	0.56	1.8679	TCGA-P5-A733-01
LGG(N=501)	0.32	2.0143	TCGA-E1-A7Z4-01
LGG(N=501)	0.7	1.7907	TCGA-DU-A5TR-01
LGG(N=501)	0.58	2.3561	TCGA-FG-8185-01
LGG(N=501)	0.46	2.2296	TCGA-HW-8320-01
LGG(N=501)	0.46	2.0875	TCGA-CS-6667-01
LGG(N=501)	0.56	1.7949	TCGA-DU-5849-01
LGG(N=501)	0.7	2.6276	TCGA-DB-5279-01
LGG(N=501)	0.58	2.1277	TCGA-CS-6670-01
LGG(N=501)	0.5	2.0215	TCGA-DB-A64V-01
LGG(N=501)	0.8	2.3448	TCGA-DU-5854-01
LGG(N=501)	1.06	2.4383	TCGA-DH-A7UR-01
LGG(N=501)	0.98	2.2326	TCGA-S9-A6WL-01
LGG(N=501)	0.12	1.7442	TCGA-HT-7880-01
LGG(N=501)	0.68	1.7907	TCGA-E1-5318-01
LGG(N=501)	0.48	2.7949	TCGA-DU-6393-01
LGG(N=501)	0.38	2.0215	TCGA-DU-5853-01
LGG(N=501)	0.64	3.0875	TCGA-TM-A84J-01
LGG(N=501)	0.68	2.6135	TCGA-FG-5962-01
LGG(N=501)	0.48	2.0976	TCGA-F6-A8O4-01
LGG(N=501)	0.34	2.278	TCGA-S9-A7R1-01
LGG(N=501)	0.54	2.9855	TCGA-TM-A84M-01
LGG(N=501)	0.02	1.856	TCGA-HT-8107-01
LGG(N=501)	0.36	2.2016	TCGA-P5-A5ET-01
LGG(N=501)	0.72	1.8719	TCGA-P5-A72W-01
LGG(N=501)	0.3	2.0976	TCGA-FG-A70Y-01
LGG(N=501)	0.1	2.1473	TCGA-TM-A84R-01
LGG(N=501)	0.34	1.9069	TCGA-HW-A5KM-01
LGG(N=501)	0.84	2.5945	TCGA-HT-7477-01
LGG(N=501)	1.06	2.5509	TCGA-FG-A87Q-01
LGG(N=501)	1	2.2419	TCGA-FG-A70Z-01
LGG(N=501)	1.02	3.4397	TCGA-FG-A4MU-01
LGG(N=501)	0.5	2.5921	TCGA-DB-A4XB-01
LGG(N=501)	0.64	2.144	TCGA-WY-A85D-01
LGG(N=501)	0.46	2.9011	TCGA-FG-7641-01
LGG(N=501)	0.48	1.6276	TCGA-DU-5872-01
LGG(N=501)	0.36	2.2419	TCGA-FG-6689-01
LGG(N=501)	0.7	2.1635	TCGA-DB-5277-01
LGG(N=501)	0.64	2.6848	TCGA-HT-A615-01
LGG(N=501)	0.5	2.3305	TCGA-DU-7301-01
LGG(N=501)	0.28	2.4982	TCGA-P5-A5EW-01
LGG(N=501)	0.3	2.4329	TCGA-HT-A5RB-01
LGG(N=501)	1.08	2.5993	TCGA-E1-A7YN-01
LGG(N=501)	0.82	2.729	TCGA-QH-A6XC-01
LGG(N=501)	0.62	1.8197	TCGA-S9-A6WN-01
LGG(N=501)	1.38	2.1985	TCGA-DB-A64L-01
LGG(N=501)	0.6	2.8816	TCGA-TM-A84I-01
LGG(N=501)	0.56	2.3785	TCGA-QH-A6CZ-01
LGG(N=501)	0.58	1.6323	TCGA-WY-A858-01
LGG(N=501)	0.44	2.4751	TCGA-VM-A8CB-01
LGG(N=501)	0.64	1.257	TCGA-VM-A8CF-01
LGG(N=501)	0.36	1.926	TCGA-HT-7608-01
LGG(N=501)	0.28	1.9709	TCGA-CS-4938-01
LGG(N=501)	0.48	1.9709	TCGA-QH-A6X5-01
LGG(N=501)	0.48	2.5335	TCGA-DU-8166-01
LGG(N=501)	0.36	2.1922	TCGA-HT-8018-01
LGG(N=501)	0.7	2.0356	TCGA-DU-7292-01
LGG(N=501)	0.28	1.546	TCGA-S9-A6TU-01
LGG(N=501)	0.06	1.3562	TCGA-DB-A75P-01
LGG(N=501)	0.22	2.111	TCGA-FG-6691-01
LGG(N=501)	0.84	2.2141	TCGA-DU-6399-01
LGG(N=501)	0.3	2.17	TCGA-S9-A7IQ-01
LGG(N=501)	0.4	2.1342	TCGA-S9-A6WI-01
LGG(N=501)	0.18	2.1375	TCGA-DB-A64S-01
LGG(N=501)	1.2	2.9837	TCGA-FG-6692-01
LGG(N=501)	0.34	1.6781	TCGA-HW-7489-01
LGG(N=501)	0.18	2.3132	TCGA-R8-A6YH-01
LGG(N=501)	0.4	1.9373	TCGA-HT-A618-01
LGG(N=501)	0.34	1.7907	TCGA-QH-A65S-01
LGG(N=501)	0.48	2.2509	TCGA-DU-7019-01
LGG(N=501)	0.68	3.1891	TCGA-DU-A7TJ-01
LGG(N=501)	0.74	3.1293	TCGA-TM-A84H-01
LGG(N=501)	0.5	2.3391	TCGA-S9-A7R8-01
LGG(N=501)	0.42	1.9598	TCGA-S9-A7R4-01
LGG(N=501)	0.46	2.278	TCGA-S9-A7J3-01
LGG(N=501)	0.36	1.8319	TCGA-TM-A84L-01
LGG(N=501)	0.44	2.6135	TCGA-E1-A7YH-01
LGG(N=501)	1.46	2.2079	TCGA-P5-A5EV-01
LGG(N=501)	0.68	2.8933	TCGA-DU-A7TD-01
LGG(N=501)	0.4	1.848	TCGA-HW-A5KL-01
LGG(N=501)	0.26	2.4436	TCGA-RY-A83X-01
LGG(N=501)	0.7	2.5874	TCGA-HT-7687-01
LGG(N=501)	0.2	2.1144	TCGA-WY-A85A-01
LGG(N=501)	0.92	2.4168	TCGA-DB-5281-01
LGG(N=501)	0.92	1.8992	TCGA-E1-A7YK-01
LGG(N=501)	0.72	2.1763	TCGA-DU-A5TU-01
LGG(N=501)	0.64	2.1375	TCGA-DU-A7TA-01
LGG(N=501)	0.74	2.9524	TCGA-CS-5395-01
LGG(N=501)	0.44	3.0339	TCGA-TQ-A7RR-01
LGG(N=501)	0.44	1.9928	TCGA-HT-A5R5-01
LGG(N=501)	0.42	2.06	TCGA-QH-A65V-01
LGG(N=501)	0.64	2.3191	TCGA-S9-A6WP-01
LGG(N=501)	0.32	2.2172	TCGA-S9-A6U5-01
LGG(N=501)	0.62	2.2957	TCGA-E1-A7YO-01
LGG(N=501)	0.44	2.3618	TCGA-QH-A6X8-01
LGG(N=501)	0.28	2.511	TCGA-HT-7610-01
LGG(N=501)	0.54	2.9222	TCGA-HT-7875-01
LGG(N=501)	0.44	2.4777	TCGA-R8-A6MK-01
LGG(N=501)	0.52	2.4195	TCGA-P5-A5F0-01
LGG(N=501)	0.52	2.2172	TCGA-R8-A73M-01
LGG(N=501)	1.12	1.8836	TCGA-S9-A6TS-01
LGG(N=501)	0.52	1.9373	TCGA-S9-A6TW-01
LGG(N=501)	0.52	1.4854	TCGA-E1-5303-01
LGG(N=501)	0.46	2.342	TCGA-HT-7606-01
LGG(N=501)	0.3	2.5874	TCGA-DU-6408-01
LGG(N=501)	0.66	1.8953	TCGA-FG-5964-01
LGG(N=501)	0.36	3.0054	TCGA-DB-A64Q-01
LGG(N=501)	0.48	1.8639	TCGA-S9-A7IZ-01
LGG(N=501)	1.22	2.846	TCGA-S9-A6WH-01
LGG(N=501)	0.24	2.0426	TCGA-HT-7602-01
LGG(N=501)	0.9	2.6206	TCGA-DU-A6S8-01
LGG(N=501)	0.34	2.3978	TCGA-HT-7858-01
LGG(N=501)	1.2	3.3868	TCGA-HT-7860-01
LGG(N=501)	1.04	2.729	TCGA-DU-7006-01
LGG(N=501)	0.3	2.5485	TCGA-TQ-A7RS-01
LGG(N=501)	0.34	2.2869	TCGA-DU-7009-01
LGG(N=501)	1.62	2.3729	TCGA-DU-7010-01
LGG(N=501)	0.4	2.425	TCGA-QH-A6X3-01
LGG(N=501)	0.6	3.1077	TCGA-DU-8164-01
LGG(N=501)	0.6	2.3477	TCGA-DU-7018-01
LGG(N=501)	0.3	1.8032	TCGA-RY-A843-01
LGG(N=501)	0.56	3.1891	TCGA-HT-7693-01
LGG(N=501)	1.12	1.0286	TCGA-FG-A6J3-01
LGG(N=501)	0.52	1.9411	TCGA-HT-8106-01
LGG(N=501)	0.28	2.4594	TCGA-HT-7472-01
LGG(N=501)	0.6	2.546	TCGA-HT-7855-01
LGG(N=501)	0.34	2.5607	TCGA-DB-A4XG-01
LGG(N=501)	0.84	2.3978	TCGA-HT-A5RC-01
LGG(N=501)	0.64	2.6252	TCGA-VM-A8C8-01
LGG(N=501)	0.22	2.8379	TCGA-HT-7681-01
LGG(N=501)	0.28	2.3104	TCGA-DU-A6S2-01
LGG(N=501)	0.6	1.6461	TCGA-DU-7309-01
LGG(N=501)	0.66	1.7697	TCGA-DB-A4XH-01
LGG(N=501)	0.26	1.4436	TCGA-HT-7485-01
LGG(N=501)	0.6	3.5385	TCGA-VW-A7QS-01
LGG(N=501)	0.22	1.7268	TCGA-VV-A86M-01
LGG(N=501)	0.68	3.3363	TCGA-E1-A7YV-01
LGG(N=501)	0.26	2.6299	TCGA-HT-7468-01
LGG(N=501)	0.64	2.9449	TCGA-HT-7677-01
LGG(N=501)	0.82	2.3334	TCGA-DU-A5TY-01
LGG(N=501)	0.62	2.3363	TCGA-HT-8109-01
LGG(N=501)	0.46	1.511	TCGA-HT-7479-01
LGG(N=501)	0.7	2.7485	TCGA-DB-5275-01
LGG(N=501)	0.62	2.1243	TCGA-TM-A7C4-01
LGG(N=501)	0.76	2.6088	TCGA-DH-A7UU-01
LGG(N=501)	0.28	2.1603	TCGA-HT-A4DV-01
LGG(N=501)	0.48	2.6554	TCGA-FG-8186-01
LGG(N=501)	0.28	2.2016	TCGA-FG-A4MT-01
LGG(N=501)	0.5	2.0942	TCGA-E1-5305-01
LGG(N=501)	0.38	1.8758	TCGA-CS-5393-01
LGG(N=501)	0.36	2.0807	TCGA-DU-6395-01
LGG(N=501)	1.12	2.1731	TCGA-DB-A64X-01
LGG(N=501)	0.88	2.8319	TCGA-S9-A7IS-01
LGG(N=501)	4.28	1.9298	TCGA-HT-7856-01
LGG(N=501)	0.18	2.0669	TCGA-QH-A6XA-01
LGG(N=501)	0.44	2.111	TCGA-P5-A77W-01
LGG(N=501)	0.42	1.8156	TCGA-CS-4942-01
LGG(N=501)	0.9	3.26	TCGA-CS-6186-01
LGG(N=501)	0.48	2.3132	TCGA-DU-7008-01
LGG(N=501)	1.24	2.4931	TCGA-HT-7688-01
LGG(N=501)	0.3	1.7655	TCGA-DU-A7T8-01
LGG(N=501)	0.5	1.6826	TCGA-DU-A6S3-01
LGG(N=501)	0.18	2.6041	TCGA-DB-A64U-01
LGG(N=501)	0.74	2.6392	TCGA-HT-A61C-01
LGG(N=501)	0.36	1.9891	TCGA-TQ-A7RF-01
LGG(N=501)	0.38	2.5607	TCGA-F6-A8O3-01
LGG(N=501)	0.38	2.597	TCGA-R8-A6ML-01
LGG(N=501)	0.84	2.5729	TCGA-DU-A5TT-01
LGG(N=501)	0.34	2.2661	TCGA-QH-A870-01
LGG(N=501)	0.32	1.6041	TCGA-DB-A75O-01
LGG(N=501)	0.24	1.844	TCGA-HT-8111-01
LGG(N=501)	1.02	2.4087	TCGA-S9-A7QZ-01
LGG(N=501)	0.28	2.3277	TCGA-DB-5273-01
LGG(N=501)	0.72	2.2419	TCGA-HT-7470-01
LGG(N=501)	0.58	2.3729	TCGA-FG-A4MY-01
LGG(N=501)	0.28	2.5825	TCGA-HT-8108-01
LGG(N=501)	0.44	2.5435	TCGA-DB-A4XE-01
LGG(N=501)	0.6	1.4276	TCGA-HT-A4DS-01
LGG(N=501)	0.62	2.3391	TCGA-DU-8158-01
LGG(N=501)	0.32	2.0908	TCGA-HT-7474-01
LGG(N=501)	0.52	1.5656	TCGA-DH-5143-01
LGG(N=501)	0.68	2.0566	TCGA-TQ-A7RJ-01
LGG(N=501)	0.66	2.3334	TCGA-S9-A7QY-01
LGG(N=501)	0.22	1.856	TCGA-DB-A4XA-01
LGG(N=501)	0.42	1.9373	TCGA-P5-A731-01
LGG(N=501)	1.12	2.6299	TCGA-E1-A7YE-01
LGG(N=501)	0.56	2.5729	TCGA-FG-A710-01
LGG(N=501)	0.22	1.9336	TCGA-HT-8010-01
LGG(N=501)	0.4	2.4542	TCGA-DU-7299-01
LGG(N=501)	0.34	1.9598	TCGA-DB-5270-01
LGG(N=501)	0.16	2.3646	TCGA-KT-A74X-01
LGG(N=501)	0.6	2.5335	TCGA-DB-A75L-01
LGG(N=501)	0.34	2.0669	TCGA-HT-A616-01
LGG(N=501)	0.56	1.3219	TCGA-HT-A74K-01
LGG(N=501)	0.56	2.5874	TCGA-WY-A85C-01
LGG(N=501)	0.46	2.2265	TCGA-FG-8188-01
LGG(N=501)	0.44	2.2449	TCGA-DU-A6S7-01
LGG(N=501)	0.34	2.6392	TCGA-DU-7294-01
LGG(N=501)	0.66	1.1827	TCGA-DB-5274-01
LGG(N=501)	0.72	2.6667	TCGA-HT-7604-01
LGG(N=501)	0.36	1.9928	TCGA-TM-A84F-01
LGG(N=501)	0.34	2.06	TCGA-DB-A64O-01
LGG(N=501)	0.62	2.854	TCGA-HT-7884-01
LGG(N=501)	0.18	2.5335	TCGA-S9-A6WE-01
LGG(N=501)	0.3	2.3248	TCGA-QH-A6CY-01
LGG(N=501)	1.06	3.3234	TCGA-S9-A6WM-01
LGG(N=501)	0.72	2.6088	TCGA-HT-A5RA-01
LGG(N=501)	0.82	2.7591	TCGA-QH-A6CV-01
LGG(N=501)	0.2	2.568	TCGA-VM-A8CE-01
LGG(N=501)	1.18	1.7949	TCGA-DU-5852-01
LGG(N=501)	0.94	2.9203	TCGA-P5-A72U-01
LGG(N=501)	0.58	2.3813	TCGA-DB-A75K-01
LGG(N=501)	0.66	2.6088	TCGA-DU-6410-01
LGG(N=501)	0.56	2.5235	TCGA-QH-A65Z-01
LGG(N=501)	0.52	1.696	TCGA-S9-A7IY-01
LGG(N=501)	0.26	2.5311	TCGA-P5-A781-01
LGG(N=501)	0.52	2.8836	TCGA-TM-A84G-01
LGG(N=501)	0.68	2.1277	TCGA-HW-A5KK-01
LGG(N=501)	0.3	3.0286	TCGA-E1-5311-01
LGG(N=501)	0.3	2.1077	TCGA-FG-7634-01
LGG(N=501)	0.7	2.6461	TCGA-DU-5855-01
LGG(N=501)	0.66	2.4982	TCGA-DU-6396-01
LGG(N=501)	0.82	2.0669	TCGA-FG-7643-01
LGG(N=501)	0.28	2.7159	TCGA-TM-A84C-01
LGG(N=501)	1.04	2.4699	TCGA-WY-A85E-01
LGG(N=501)	0.62	2.6871	TCGA-DU-7298-01
LGG(N=501)	0.42	2.2296	TCGA-TM-A84T-01
LGG(N=501)	0.52	2.7677	TCGA-FG-7637-01
LGG(N=501)	0.56	2.2016	TCGA-HT-A5R9-01
LGG(N=501)	0.56	2.1375	TCGA-HT-A614-01
LGG(N=501)	0.56	1.8032	TCGA-QH-A65R-01
LGG(N=501)	0.66	2.2898	TCGA-FG-A60J-01
LGG(N=501)	0.08	2.3673	TCGA-FG-8189-01
LGG(N=501)	0.04	1.5801	TCGA-P5-A5EY-01
LGG(N=501)	0.76	2.3363	TCGA-HT-7882-01
LGG(N=501)	0.92	2.669	TCGA-HT-8011-01
LGG(N=501)	0.5	2.5777	TCGA-DU-6394-01
LGG(N=501)	0.5	2.1954	TCGA-WY-A859-01
LGG(N=501)	0.22	2.272	TCGA-WY-A85B-01
LGG(N=501)	0.42	2.488	TCGA-S9-A6UB-01
LGG(N=501)	0.6	2.7655	TCGA-S9-A6U6-01
LGG(N=501)	0.82	3.384	TCGA-DU-8168-01
LGG(N=501)	0.6	2.1505	TCGA-DU-7290-01
LGG(N=501)	0.36	2.2388	TCGA-DU-6407-01
LGG(N=501)	0.38	2.4168	TCGA-HT-7601-01
LGG(N=501)	0.98	2.6871	TCGA-DU-6403-01
LGG(N=501)	0.28	2.757	TCGA-DB-A64R-01
LGG(N=501)	0.58	2.272	TCGA-E1-A7YQ-01
LGG(N=501)	0.94	2.5656	TCGA-DU-6405-01
LGG(N=501)	0.3	2.4594	TCGA-HW-7487-01
LGG(N=501)	0.68	1.8836	TCGA-S9-A7R2-01
LGG(N=501)	0.38	2.623	TCGA-S9-A7J1-01
LGG(N=501)	0.18	1.7442	TCGA-P5-A72X-01
LGG(N=501)	0.62	2.9317	TCGA-E1-A7YJ-01
LGG(N=501)	0.42	2.3673	TCGA-HT-7690-01
LGG(N=501)	0.64	2.8778	TCGA-HT-8105-01
LGG(N=501)	0.14	2.144	TCGA-E1-A7YY-01
LGG(N=501)	0.88	1.8399	TCGA-HT-A619-01
LGG(N=501)	0.8	2.5656	TCGA-DU-6400-01
LGG(N=501)	0.36	2.3161	TCGA-P5-A737-01
LGG(N=501)	0.64	2.1043	TCGA-RY-A83Y-01
LGG(N=501)	8.14	2.0704	TCGA-HT-8564-01
LGG(N=501)	0.32	1.9709	TCGA-HT-7686-01
LGG(N=501)	0.68	2.2419	TCGA-E1-A7YM-01
LGG(N=501)	0.32	2.2691	TCGA-DH-A66F-01
LGG(N=501)	0.74	2.8012	TCGA-CS-5390-01
LGG(N=501)	0.68	2.2388	TCGA-S9-A6UA-01
LGG(N=501)	0.46	2.3785	TCGA-FG-A87N-01
LGG(N=501)	0.58	2.2631	TCGA-VV-A829-01
LGG(N=501)	0.74	2.131	TCGA-DH-A66B-01
LGG(N=501)	0.44	2.1571	TCGA-HT-A5R7-01
LGG(N=501)	0.46	2.8738	TCGA-CS-5394-01
LGG(N=501)	0.8	2.1795	TCGA-DH-A66D-01
LGG(N=501)	0.26	2.4356	TCGA-HT-7877-01
LGG(N=501)	0.44	1.86	TCGA-DU-6542-01
LGG(N=501)	0.32	1.844	TCGA-QH-A6CS-01
LGG(N=501)	0.42	2.1243	TCGA-E1-A7YU-01
LGG(N=501)	0.46	2.7026	TCGA-W9-A837-01
LGG(N=501)	0.72	2.623	TCGA-IK-7675-01
LGG(N=501)	1	2.1408	TCGA-DU-7306-01
LGG(N=501)	0.8	2.3923	TCGA-QH-A6X9-01
LGG(N=501)	0.66	1.7312	TCGA-S9-A6U0-01
LGG(N=501)	0.52	1.9855	TCGA-HT-7611-01
LGG(N=501)	0.34	2.4803	TCGA-S9-A6TY-01
LGG(N=501)	0.58	1.9855	TCGA-DU-A7TB-01
LGG(N=501)	0.9	2.189	TCGA-IK-8125-01
LGG(N=501)	0.68	1.6781	TCGA-WH-A86K-01
LGG(N=501)	0.42	1.8719	TCGA-DH-5141-01
LGG(N=501)	0.44	1.6508	TCGA-FG-A60L-01
LGG(N=501)	0.36	2.3896	TCGA-DB-5280-01
LGG(N=501)	0.52	2.4168	TCGA-S9-A7IX-01
LGG(N=501)	0.7	2.359	TCGA-FG-5965-01
LGG(N=501)	0.02	1.531	TCGA-P5-A5F6-01
LGG(N=501)	0.66	1.9964	TCGA-DU-7007-01
LGG(N=501)	0.68	2.4033	TCGA-HW-7490-01
LGG(N=501)	0.6	2.5135	TCGA-CS-6188-01
LGG(N=501)	0.34	2.8953	TCGA-CS-6668-01
LGG(N=501)	1.16	2.5311	TCGA-DU-8165-01
LGG(N=501)	0.4	2.6159	TCGA-HT-7692-01
LGG(N=501)	1.2	2.7698	TCGA-TQ-A7RM-01
LGG(N=501)	0.7	2.0875	TCGA-DU-8161-01
LGG(N=501)	0.56	1.541	TCGA-P5-A736-01
LGG(N=501)	0.42	2.2234	TCGA-DU-6401-01
LGG(N=501)	0.86	2.0143	TCGA-HT-A74H-01
LGG(N=501)	0.4	2.7225	TCGA-TQ-A7RV-01
LGG(N=501)	0.22	2.3391	TCGA-HT-7483-01
LGG(N=501)	0.3	2.1827	TCGA-HT-7620-01
LGG(N=501)	0.44	2.5033	TCGA-HT-7480-01
LGG(N=501)	0.74	2.6206	TCGA-S9-A7J0-01
LGG(N=501)	0.5	2.1763	TCGA-TM-A84Q-01
LGG(N=501)	0.28	1.9298	TCGA-RY-A847-01
LGG(N=501)	0.44	2.3785	TCGA-TQ-A7RQ-01
LGG(N=501)	0.7	2.2691	TCGA-TQ-A7RW-01
LGG(N=501)	0.36	2.0215	TCGA-FG-8191-01
LGG(N=501)	0.34	2.3505	TCGA-E1-A7YW-01
LGG(N=501)	0.12	2.8094	TCGA-DB-5278-01
LGG(N=501)	0.96	3.211	TCGA-E1-A7YS-01
LGG(N=501)	0.26	2.4462	TCGA-HT-7695-01
LGG(N=501)	0.9	2.2509	TCGA-DU-7012-01
LGG(N=501)	0.26	2.1077	TCGA-HT-7879-01
LGG(N=501)	0.42	1.9449	TCGA-DU-A7TC-01
LGG(N=501)	0.02	2.1827	TCGA-HT-7680-01
LGG(N=501)	0.44	2.4329	TCGA-DB-A4X9-01
LGG(N=501)	0.54	2.757	TCGA-TQ-A7RI-01
LGG(N=501)	0.62	2.189	TCGA-TM-A7CA-01
LGG(N=501)	0.36	2.6135	TCGA-QH-A86X-01
LGG(N=501)	0.72	2.7115	TCGA-DU-A76R-01
LGG(N=501)	0.58	2.729	TCGA-DH-5144-01
LGG(N=501)	0.54	2.0738	TCGA-E1-A7Z2-01
LGG(N=501)	0.54	2.6803	TCGA-DU-A5TP-01
LGG(N=501)	0.26	2.111	TCGA-FG-8187-01
LGG(N=501)	0.6	2.4462	TCGA-E1-5304-01
LGG(N=501)	0.42	2.2357	TCGA-CS-4943-01
LGG(N=501)	0.4	2.6916	TCGA-DH-5140-01
LGG(N=501)	0.66	1.4751	TCGA-TM-A7CF-01
LGG(N=501)	0.6	2.5898	TCGA-DH-A7US-01
LGG(N=501)	0.66	2.8439	TCGA-HT-A61B-01
LGG(N=501)	0.3	2.1667	TCGA-E1-A7Z6-01
LGG(N=501)	0.26	1.7181	TCGA-HT-7857-01
LGG(N=501)	0.66	2.025	TCGA-E1-5319-01
LGG(N=501)	0.66	1.8639	TCGA-DU-A5TS-01
LGG(N=501)	192.7	2.969	TCGA-DU-6392-01
LGG(N=501)	0.3	1.6553	TCGA-QH-A6CU-01
LGG(N=501)	0.2	2.8156	TCGA-DU-6404-01
LGG(N=501)	0.8	2	TCGA-VW-A8FI-01
LGG(N=501)	0.24	2.6803	TCGA-HT-A74L-01
LGG(N=501)	0.44	2.5631	TCGA-P5-A5EU-01
LGG(N=501)	0.68	2.0108	TCGA-P5-A5EZ-01
LGG(N=501)	1.12	1.8797	TCGA-S9-A89Z-01
LGG(N=501)	0.48	2.7441	TCGA-S9-A6TZ-01
LGG(N=501)	0.54	2.1635	TCGA-FG-5963-01
LGG(N=501)	0.14	2.131	TCGA-HT-A61A-01
LGG(N=501)	0.78	2.7181	TCGA-S9-A89V-01
LGG(N=501)	0.72	2.4828	TCGA-DB-A64W-01
LGG(N=501)	0.46	1.3104	TCGA-FG-A4MX-01
LGG(N=501)	0.5	1.9486	TCGA-P5-A72Z-01
LGG(N=501)	0.36	2.3813	TCGA-HT-8114-01
LGG(N=501)	0.18	2.5945	TCGA-HT-7881-01
LGG(N=501)	0.36	1.4906	TCGA-CS-4944-01
LGG(N=501)	0.46	1.7697	TCGA-S9-A7QX-01
LGG(N=501)	0.2	2.1177	TCGA-DU-A7TG-01
LGG(N=501)	0.7	2.8894	TCGA-DU-5874-01
LGG(N=501)	0.66	2.3477	TCGA-TQ-A8XE-01
LGG(N=501)	0.82	2.278	TCGA-DU-7300-01
LGG(N=501)	0.62	2.1538	TCGA-HT-7694-01
LGG(N=501)	0.24	2.9708	TCGA-HT-7471-01
LGG(N=501)	0.58	2.462	TCGA-DB-A4XD-01
LGG(N=501)	0.44	2.4223	TCGA-TQ-A7RK-01
LGG(N=501)	0.86	2.2388	TCGA-HT-7475-01
LGG(N=501)	0.3	2.5286	TCGA-TQ-A7RO-01
LGG(N=501)	0.48	2.2357	TCGA-HT-7902-01
LGG(N=501)	0.66	2.1177	TCGA-FG-A711-01
LGG(N=501)	0.28	2.0108	TCGA-DB-5276-01
LGG(N=501)	0.42	2.17	TCGA-P5-A730-01
LGG(N=501)	0.92	2.2869	TCGA-E1-A7YD-01
LGG(N=501)	0.38	1.8238	TCGA-HT-A74O-01
LGG(N=501)	0.04	1.5753	TCGA-HT-8015-01
LGG(N=501)	0.42	1.9928	TCGA-HT-A74J-01
LGG(N=501)	0.98	1.8197	TCGA-DH-A669-01
LGG(N=501)	0.34	2.1505	TCGA-HT-A617-01
LGG(N=501)	0.5	2.2172	TCGA-HT-7605-01
LGG(N=501)	0.54	2.3757	TCGA-S9-A6WO-01
LGG(N=501)	0.58	1.6182	TCGA-QH-A6CX-01
LGG(N=501)	0.58	2.3673	TCGA-P5-A5F4-01
LGG(N=501)	0.88	2.4436	TCGA-DU-A76K-01
LGG(N=501)	0.12	2.275	TCGA-VM-A8CH-01
LGG(N=501)	0.44	2.189	TCGA-HT-7609-01
LGG(N=501)	0.38	2.3391	TCGA-QH-A6X4-01
LGG(N=501)	0.56	1.9745	TCGA-DH-A7UV-01
LGG(N=501)	1.12	3.4841	TCGA-TM-A7C3-01
LGG(N=501)	0.32	2.2016	TCGA-S9-A6WG-01
LGG(N=501)	0.54	2.0669	TCGA-FG-6690-01
LGG(N=501)	0.9	2.0566	TCGA-DU-8167-01
LGG(N=501)	0.46	1.4957	TCGA-QH-A65X-01
LGG(N=501)	0.7	1.9928	TCGA-P5-A780-01
LGG(N=501)	0.56	2.0392	TCGA-E1-5302-01
LGG(N=501)	0.62	1.8797	TCGA-HW-A5KJ-01
LGG(N=501)	0.58	2.4356	TCGA-R8-A6MO-01
LGG(N=501)	0.74	1.8156	TCGA-FG-7636-01
LGG(N=501)	0.34	1.9298	TCGA-CS-6290-01
LGG(N=501)	0.66	2.342	TCGA-DU-5847-01
LGG(N=501)	0.14	2.7824	TCGA-DU-6406-01
LGG(N=501)	0.5	3.0925	TCGA-TM-A84B-01
CESC(N=286)	0.36	0.1375	TCGA-EK-A2RE-01
CESC(N=286)	0.52	0.3674	TCGA-IR-A3L7-01
CESC(N=286)	1.06	0.1375	TCGA-Q1-A73Q-01
CESC(N=286)	1.68	0.5558	TCGA-C5-A1MF-01
CESC(N=286)	0.66	1.0497	TCGA-EX-A3L1-01
CESC(N=286)	1.36	2.7949	TCGA-JW-A5VI-01
CESC(N=286)	1.3	2.322	TCGA-EA-A1QT-01
CESC(N=286)	4.54	1.0426	TCGA-UC-A7PG-01
CESC(N=286)	1.92	0.546	TCGA-EA-A97N-01
CESC(N=286)	1.74	1.9782	TCGA-EA-A3QD-01
CESC(N=286)	1.08	1.0356	TCGA-C5-A1ME-01
CESC(N=286)	1.82	0.7485	TCGA-C5-A8YR-01
CESC(N=286)	3.72	0.2265	TCGA-FU-A40J-01
CESC(N=286)	2.26	1.926	TCGA-VS-A9V5-01
CESC(N=286)	2.78	2.842	TCGA-MY-A913-01
CESC(N=286)	0.82	2.5849	TCGA-VS-A8Q9-01
CESC(N=286)	1.24	1.6229	TCGA-DS-A0VL-01
CESC(N=286)	1.14	0.1375	TCGA-VS-A9UU-01
CESC(N=286)	0.92	1.7093	TCGA-ZJ-AAXN-01
CESC(N=286)	7.64	0.2869	TCGA-VS-A9U6-01
CESC(N=286)	3.48	0.2388	TCGA-C5-A2LX-01
CESC(N=286)	1.2	0.1635	TCGA-C5-A1M8-01
CESC(N=286)	1.12	0.6416	TCGA-C5-A7CJ-01
CESC(N=286)	1.24	1.7907	TCGA-GH-A9DA-01
CESC(N=286)	0.98	0.3785	TCGA-EA-A5O9-01
CESC(N=286)	4.22	1.8359	TCGA-Q1-A73P-01
CESC(N=286)	3.4	0.1243	TCGA-C5-A8XK-01
CESC(N=286)	0.96	1.2928	TCGA-C5-A907-01
CESC(N=286)	2.9	1.9818	TCGA-VS-A9UD-01
CESC(N=286)	0.26	1.9411	TCGA-C5-A7CM-01
CESC(N=286)	0.78	0.2016	TCGA-VS-A9V2-01
CESC(N=286)	0.74	1.5361	TCGA-VS-A94Y-01
CESC(N=286)	1.62	0.585	TCGA-C5-A8ZZ-01
CESC(N=286)	6.54	2.9634	TCGA-VS-A9UJ-01
CESC(N=286)	1.1	1.4276	TCGA-ZJ-AAXI-01
CESC(N=286)	2.96	1.8156	TCGA-Q1-A6DT-01
CESC(N=286)	0.42	2.4542	TCGA-VS-A9UQ-01
CESC(N=286)	0.64	1.2265	TCGA-VS-A8EG-01
CESC(N=286)	1.02	0.3103	TCGA-EX-A69L-01
CESC(N=286)	23.66	0.774	TCGA-Q1-A73O-01
CESC(N=286)	2.5	0.1506	TCGA-VS-A8QC-01
CESC(N=286)	0.96	0.3334	TCGA-EA-A5ZE-01
CESC(N=286)	1.26	1.7093	TCGA-ZJ-A8QO-01
CESC(N=286)	0.9	0.2388	TCGA-JX-A5QV-01
CESC(N=286)	1.28	1.0356	TCGA-EK-A2GZ-01
CESC(N=286)	0.96	1.848	TCGA-EK-A2R9-01
CESC(N=286)	6.66	0.4005	TCGA-IR-A3LL-01
CESC(N=286)	1.2	2.1408	TCGA-C5-A1M5-01
CESC(N=286)	0.98	1.6553	TCGA-C5-A7X8-01
CESC(N=286)	12.84	0.1506	TCGA-EA-A3HS-01
CESC(N=286)	13.36	1.7824	TCGA-IR-A3LH-01
CESC(N=286)	0.86	0.0426	TCGA-C5-A1M9-01
CESC(N=286)	1.42	1.251	TCGA-DG-A2KJ-01
CESC(N=286)	1.12	1.0215	TCGA-Q1-A5R3-01
CESC(N=286)	1.4	1.1375	TCGA-HG-A2PA-01
CESC(N=286)	2.9	1.9298	TCGA-VS-A9V3-01
CESC(N=286)	3.44	1.5993	TCGA-VS-A9UH-01
CESC(N=286)	0.96	1.111	TCGA-JX-A3PZ-01
CESC(N=286)	0.8	0.6508	TCGA-C5-A1MP-01
CESC(N=286)	1.04	2.4223	TCGA-MU-A5YI-01
CESC(N=286)	2.92	1.7824	TCGA-VS-A8QA-01
CESC(N=286)	1.68	0.2869	TCGA-FU-A5XV-01
CESC(N=286)	0.8	2.101	TCGA-EX-A8YF-01
CESC(N=286)	2.22	0	TCGA-ZJ-A8QR-01
CESC(N=286)	0.96	2.4383	TCGA-IR-A3LB-01
CESC(N=286)	1.5	1.4699	TCGA-EK-A2PI-01
CESC(N=286)	0.92	2.5185	TCGA-HM-A6W2-01
CESC(N=286)	2	2.8679	TCGA-IR-A3LF-01
CESC(N=286)	2	0.3448	TCGA-VS-A8QF-01
CESC(N=286)	1.64	1.8156	TCGA-VS-AA62-01
CESC(N=286)	3	0.2265	TCGA-C5-A7UE-01
CESC(N=286)	1.7	0.4647	TCGA-DS-A5RQ-01
CESC(N=286)	1.22	0.4647	TCGA-BI-A20A-01
CESC(N=286)	18.68	2.1144	TCGA-EA-A3HU-01
CESC(N=286)	1.48	1.6461	TCGA-EK-A2RM-01
CESC(N=286)	5.66	2.8176	TCGA-DG-A2KK-01
CESC(N=286)	0.96	2.7698	TCGA-C5-A1MI-01
CESC(N=286)	1.7	1.2809	TCGA-JW-A852-01
CESC(N=286)	3.72	1.511	TCGA-EK-A2RA-01
CESC(N=286)	1.94	0.0426	TCGA-EK-A2RB-01
CESC(N=286)	1.58	1.852	TCGA-C5-A1MJ-01
CESC(N=286)	1.28	2.0908	TCGA-C5-A1BE-01
CESC(N=286)	2.74	2.0461	TCGA-ZJ-AAXT-01
CESC(N=286)	2.82	1.8758	TCGA-LP-A7HU-01
CESC(N=286)	196.12	1.9449	TCGA-2W-A8YY-01
CESC(N=286)	1.08	0.669	TCGA-EA-A411-01
CESC(N=286)	2.68	0.1506	TCGA-C5-A1MN-01
CESC(N=286)	1.12	2.7549	TCGA-C5-A2M2-01
CESC(N=286)	0.44	1.3045	TCGA-EK-A2PK-01
CESC(N=286)	27.84	1.546	TCGA-EA-A410-01
CESC(N=286)	2.02	2.3533	TCGA-VS-A952-01
CESC(N=286)	2.16	0.0976	TCGA-EK-A2IP-01
CESC(N=286)	9.44	1.7485	TCGA-EK-A2PG-01
CESC(N=286)	1.4	0.4647	TCGA-FU-A3YQ-01
CESC(N=286)	23.8	2.6017	TCGA-DS-A1OB-01
CESC(N=286)	4.38	2	TCGA-VS-A959-01
CESC(N=286)	2.4	1.5656	TCGA-EK-A2R7-01
CESC(N=286)	3.76	0.2141	TCGA-JW-A5VJ-01
CESC(N=286)	3.96	0.111	TCGA-C5-A7UH-01
CESC(N=286)	2.92	2.101	TCGA-MA-AA3Z-01
CESC(N=286)	1.74	2.5435	TCGA-VS-A9UR-01
CESC(N=286)	1	1.2631	TCGA-EK-A3GN-01
CESC(N=286)	0.68	0.1506	TCGA-DS-A3LQ-01
CESC(N=286)	6.48	0.2265	TCGA-ZJ-AAXU-01
CESC(N=286)	2	0.3103	TCGA-VS-A9UY-01
CESC(N=286)	1.08	2.2957	TCGA-ZJ-AAXA-01
CESC(N=286)	2.4	0.7049	TCGA-EK-A2RO-01
CESC(N=286)	5.04	0.275	TCGA-DS-A0VM-01
CESC(N=286)	0.78	3.121	TCGA-EX-A1H5-01
CESC(N=286)	0.92	1.0841	TCGA-FU-A3EO-01
CESC(N=286)	4	1.8836	TCGA-EK-A2RK-01
CESC(N=286)	3.84	1.275	TCGA-C5-A1BL-01
CESC(N=286)	0.38	1.7312	TCGA-Q1-A73S-01
CESC(N=286)	2.42	1.8719	TCGA-PN-A8MA-01
CESC(N=286)	0.82	0.1375	TCGA-DS-A7WF-01
CESC(N=286)	1.3	1.2016	TCGA-C5-A7X3-01
CESC(N=286)	0.98	1.275	TCGA-HM-A3JK-01
CESC(N=286)	1.6	0.1635	TCGA-ZJ-AAXJ-01
CESC(N=286)	2.66	1.0635	TCGA-VS-A9V1-01
CESC(N=286)	37.44	2.121	TCGA-FU-A3HZ-01
CESC(N=286)	1.06	1.7866	TCGA-EA-A78R-01
CESC(N=286)	0.7	2.2357	TCGA-JW-A5VG-01
CESC(N=286)	1.42	1.7991	TCGA-VS-A9UV-01
CESC(N=286)	0.08	2.4276	TCGA-C5-A8YT-01
CESC(N=286)	1.02	1.3896	TCGA-ZX-AA5X-01
CESC(N=286)	13.28	1.5946	TCGA-VS-A958-01
CESC(N=286)	5.64	1.0841	TCGA-VS-A8EL-01
CESC(N=286)	1.86	0.111	TCGA-ZJ-AB0I-01
CESC(N=286)	1.78	0.1375	TCGA-VS-A950-01
CESC(N=286)	22.44	2.4409	TCGA-IR-A3LK-01
CESC(N=286)	17.38	2.6017	TCGA-DS-A1OC-01
CESC(N=286)	1.22	0.3448	TCGA-MA-AA3W-01
CESC(N=286)	2.14	3.0054	TCGA-VS-A9UL-01
CESC(N=286)	0.9	2.2898	TCGA-VS-A9UO-01
CESC(N=286)	4.98	3.2675	TCGA-C5-A8XJ-01
CESC(N=286)	2.08	0.1243	TCGA-C5-A7CL-01
CESC(N=286)	1.88	0.4542	TCGA-FU-A3NI-01
CESC(N=286)	1.78	2.1571	TCGA-EA-A439-01
CESC(N=286)	0.88	2.0036	TCGA-VS-A9V0-01
CESC(N=286)	21.02	0.774	TCGA-EK-A3GK-01
CESC(N=286)	1.08	3.0444	TCGA-C5-A7CG-01
CESC(N=286)	2	0.3334	TCGA-C5-A1BI-01
CESC(N=286)	1.2	1.7181	TCGA-HM-A3JJ-01
CESC(N=286)	2	1.1699	TCGA-C5-A7UI-01
CESC(N=286)	1.48	2.342	TCGA-ZJ-AAXD-01
CESC(N=286)	5.06	1.3505	TCGA-EK-A2R8-01
CESC(N=286)	3.26	2.5558	TCGA-VS-A9UP-01
CESC(N=286)	1.24	2.1635	TCGA-C5-A1BF-01
CESC(N=286)	0.9	2.1603	TCGA-EX-A69M-01
CESC(N=286)	0.42	0.5261	TCGA-EA-A5ZD-01
CESC(N=286)	11.9	1.0773	TCGA-JX-A3Q0-01
CESC(N=286)	2.04	1.5558	TCGA-BI-A0VS-01
CESC(N=286)	2.64	2.17	TCGA-VS-A8EJ-01
CESC(N=286)	1.2	0.1375	TCGA-DR-A0ZL-01
CESC(N=286)	8.46	0.2141	TCGA-MA-AA41-01
CESC(N=286)	1.58	1.1309	TCGA-EA-A3HQ-01
CESC(N=286)	3.72	1.511	TCGA-LP-A5U2-01
CESC(N=286)	3.32	1.0704	TCGA-EA-A43B-01
CESC(N=286)	6.12	1.848	TCGA-IR-A3LI-01
CESC(N=286)	2.26	0.189	TCGA-VS-A8EI-01
CESC(N=286)	2.32	1.0356	TCGA-EA-A3Y4-01
CESC(N=286)	7.02	0.2869	TCGA-UC-A7PF-01
CESC(N=286)	1.86	2.4646	TCGA-VS-A9UB-01
CESC(N=286)	1.02	2.6599	TCGA-UC-A7PI-01
CESC(N=286)	2.96	0.5656	TCGA-DG-A2KL-01
CESC(N=286)	1.8	0.4436	TCGA-JW-AAVH-01
CESC(N=286)	1.1	2.4594	TCGA-Q1-A5R1-01
CESC(N=286)	3.16	0.9561	TCGA-EK-A2PL-01
CESC(N=286)	1.72	1.8992	TCGA-Q1-A6DW-01
CESC(N=286)	1.68	1.9818	TCGA-C5-A2M1-01
CESC(N=286)	1.84	1.111	TCGA-R2-A69V-01
CESC(N=286)	1.22	1.7312	TCGA-EA-A5ZF-01
CESC(N=286)	2.9	0.6323	TCGA-FU-A23L-01
CESC(N=286)	7.7	1.8359	TCGA-DS-A1OA-01
CESC(N=286)	0.54	1.3334	TCGA-EK-A2H1-01
CESC(N=286)	0.78	2.5729	TCGA-LP-A4AU-01
CESC(N=286)	2.64	1.5704	TCGA-VS-A9U7-01
CESC(N=286)	0.8	2.0356	TCGA-C5-A2LS-01
CESC(N=286)	2.72	1.8679	TCGA-MA-AA3Y-01
CESC(N=286)	3.18	0.6508	TCGA-DG-A2KM-01
CESC(N=286)	0.74	1.5898	TCGA-C5-A3HF-01
CESC(N=286)	0.62	1.4594	TCGA-C5-A2LT-01
CESC(N=286)	2.92	0.3561	TCGA-C5-A1BK-01
CESC(N=286)	0.64	1.4436	TCGA-UC-A7PD-01
CESC(N=286)	2.86	2.9763	TCGA-VS-A9UZ-01
CESC(N=286)	11.84	1.2631	TCGA-DS-A1OD-01
CESC(N=286)	4.7	1.3505	TCGA-C5-A8XH-01
CESC(N=286)	3.02	0.5059	TCGA-EK-A2RC-01
CESC(N=286)	1.1	3.1043	TCGA-JX-A3Q8-01
CESC(N=286)	33.68	2.8933	TCGA-JW-A5VL-01
CESC(N=286)	0.58	0.9855	TCGA-DS-A7WI-01
CESC(N=286)	6.22	0.1763	TCGA-VS-A953-01
CESC(N=286)	1.22	0	TCGA-VS-A957-01
CESC(N=286)	1.36	2.4409	TCGA-JW-A5VH-01
CESC(N=286)	1.18	2.2203	TCGA-EA-A3HR-01
CESC(N=286)	1.08	0.275	TCGA-EA-A3QE-01
CESC(N=286)	1.76	0.2016	TCGA-WL-A834-01
CESC(N=286)	1.5	1.8758	TCGA-C5-A901-01
CESC(N=286)	0.8	1.9891	TCGA-JW-A69B-01
CESC(N=286)	3.14	0.0426	TCGA-FU-A3HY-01
CESC(N=286)	2.48	1.7355	TCGA-C5-A1M6-01
CESC(N=286)	2.04	1.546	TCGA-VS-A9V4-01
CESC(N=286)	1.36	1.0773	TCGA-VS-A8Q8-01
CESC(N=286)	2.34	0.1635	TCGA-DS-A0VN-01
CESC(N=286)	1.56	1.0704	TCGA-MU-A8JM-01
CESC(N=286)	1.64	0.1243	TCGA-C5-A2LY-01
CESC(N=286)	1.76	1.6645	TCGA-FU-A23K-01
CESC(N=286)	1.1	0.2265	TCGA-EA-A6QX-01
CESC(N=286)	1.12	1.0286	TCGA-C5-A7CH-01
CESC(N=286)	2.82	1.3277	TCGA-EK-A2RN-01
CESC(N=286)	6.72	2.0496	TCGA-EK-A2RJ-01
CESC(N=286)	2.38	0.4436	TCGA-C5-A1BM-01
CESC(N=286)	0.78	2.5059	TCGA-Q1-A73R-01
CESC(N=286)	1.82	1.4854	TCGA-DS-A7WH-01
CESC(N=286)	0.98	1.2079	TCGA-ZJ-AAX4-01
CESC(N=286)	2.38	0.2388	TCGA-C5-A7CK-01
CESC(N=286)	3.68	0.2987	TCGA-VS-A8EK-01
CESC(N=286)	1.08	2.0356	TCGA-EA-A1QS-01
CESC(N=286)	1.32	2.597	TCGA-FU-A3WB-01
CESC(N=286)	1.06	1.7049	TCGA-FU-A3TQ-01
CESC(N=286)	0.96	2.189	TCGA-C5-A8XI-01
CESC(N=286)	1.22	0.1375	TCGA-C5-A1BN-01
CESC(N=286)	17.48	3.1194	TCGA-IR-A3LA-01
CESC(N=286)	4.84	0.0841	TCGA-VS-A94X-01
CESC(N=286)	8.84	0.3219	TCGA-MA-AA42-01
CESC(N=286)	2.94	0.111	TCGA-C5-A8YQ-01
CESC(N=286)	1.92	0.6229	TCGA-ZJ-AB0H-01
CESC(N=286)	3.68	0.1243	TCGA-C5-A7X5-01
CESC(N=286)	1.32	0.263	TCGA-VS-A9U5-01
CESC(N=286)	1.94	0.251	TCGA-C5-A1M7-01
CESC(N=286)	1.56	0.0286	TCGA-C5-A905-01
CESC(N=286)	7.18	1.3951	TCGA-Q1-A5R2-01
CESC(N=286)	4.04	0.0704	TCGA-EK-A3GJ-01
CESC(N=286)	1.24	0.8875	TCGA-DG-A2KH-01
CESC(N=286)	1.16	1.3219	TCGA-VS-A8EB-01
CESC(N=286)	0.82	2.3729	TCGA-LP-A4AX-01
CESC(N=286)	12.98	0.4436	TCGA-VS-A94Z-01
CESC(N=286)	2.54	1.3392	TCGA-ZJ-AAXB-01
CESC(N=286)	0.88	1.7613	TCGA-C5-A1MQ-01
CESC(N=286)	1.64	0.5261	TCGA-EX-A1H6-01
CESC(N=286)	0.96	1.3277	TCGA-ZJ-AAXF-01
CESC(N=286)	1.08	1.0426	TCGA-VS-A9UM-01
CESC(N=286)	1.08	0.0841	TCGA-VS-A8EH-01
CESC(N=286)	1.98	1.5558	TCGA-BI-A0VR-01
CESC(N=286)	1.32	2.8032	TCGA-EA-A5FO-01
CESC(N=286)	20.78	2.0392	TCGA-DR-A0ZM-01
CESC(N=286)	1.26	2.101	TCGA-MA-AA43-01
CESC(N=286)	1.12	0.7908	TCGA-C5-A7UC-01
CESC(N=286)	1.12	2.4141	TCGA-C5-A7XC-01
CESC(N=286)	2.38	0.3561	TCGA-VS-A8QH-01
CESC(N=286)	0.76	2.1922	TCGA-LP-A5U3-01
CESC(N=286)	1.72	1.7655	TCGA-EA-A3HT-01
CESC(N=286)	0.8	0.2869	TCGA-IR-A3LC-01
CESC(N=286)	0.88	0.7312	TCGA-FU-A770-01
CESC(N=286)	2.24	1.9598	TCGA-VS-A8EC-01
CESC(N=286)	2.3	1.546	TCGA-4J-AA1J-01
CESC(N=286)	7.14	0.5558	TCGA-LP-A4AV-01
CESC(N=286)	0.44	0.1506	TCGA-EK-A2RL-01
CESC(N=286)	3.12	1.8032	TCGA-EK-A3GM-01
CESC(N=286)	2.92	2.1922	TCGA-VS-A9UC-01
CESC(N=286)	1.44	1.6276	TCGA-FU-A2QG-01
CESC(N=286)	5.32	2.3161	TCGA-EK-A2PM-01
CESC(N=286)	2.12	0.3448	TCGA-DS-A0VK-01
CESC(N=286)	1.14	0.3561	TCGA-VS-A94W-01
CESC(N=286)	5.48	2.757	TCGA-C5-A1MK-01
CESC(N=286)	8.34	0.3103	TCGA-C5-A1MH-01
CESC(N=286)	0.46	0.9708	TCGA-C5-A0TN-01
CESC(N=286)	2.32	2.3505	TCGA-VS-A9UI-01
CESC(N=286)	1.08	2.5485	TCGA-FU-A3TX-01
CESC(N=286)	0.6	3.025	TCGA-Q1-A6DV-01
CESC(N=286)	1.32	1.7137	TCGA-C5-A1ML-01
CESC(N=286)	1.62	1.406	TCGA-VS-A8QM-01
CESC(N=286)	0.68	1.0566	TCGA-RA-A741-01
CESC(N=286)	1.28	0.111	TCGA-VS-A954-01
CESC(N=286)	1.7	1.7655	TCGA-XS-A8TJ-01
CESC(N=286)	1.88	0.9107	TCGA-LP-A4AW-01
CESC(N=286)	0.88	1.5261	TCGA-JW-A5VK-01
CESC(N=286)	3.04	0.0704	TCGA-EK-A2H0-01
CESC(N=286)	0.54	2.4725	TCGA-EX-A449-01
CESC(N=286)	4.66	0.275	TCGA-C5-A902-01
CESC(N=286)	1.02	1.111	TCGA-MA-AA3X-01
CESC(N=286)	2.02	2.2265	TCGA-C5-A7CO-01
CESC(N=286)	1.14	0.7137	TCGA-C5-A2LV-01
CESC(N=286)	0.52	1.111	TCGA-VS-A9UT-01
CESC(N=286)	1.26	0.4005	TCGA-ZJ-AAX8-01
CESC(N=286)	2.66	0.546	TCGA-C5-A1BJ-01
LUAD(N=509)	6.56	1.5898	TCGA-44-6778-01
LUAD(N=509)	4.66	1.1243	TCGA-05-4420-01
LUAD(N=509)	8.96	1.7355	TCGA-64-1679-01
LUAD(N=509)	3.68	0.669	TCGA-49-6744-01
LUAD(N=509)	3.38	1.7782	TCGA-55-6982-01
LUAD(N=509)	7.54	3.4357	TCGA-NJ-A4YI-01
LUAD(N=509)	5.94	2.4329	TCGA-73-4666-01
LUAD(N=509)	7.7	1.7485	TCGA-MN-A4N1-01
LUAD(N=509)	3.96	2.6622	TCGA-55-7911-01
LUAD(N=509)	13.62	2.5898	TCGA-55-A4DG-01
LUAD(N=509)	4.96	1.5059	TCGA-L9-A5IP-01
LUAD(N=509)	3.54	2.3334	TCGA-73-4662-01
LUAD(N=509)	2.28	2.1858	TCGA-55-6712-01
LUAD(N=509)	0.8	2.3785	TCGA-97-7553-01
LUAD(N=509)	20.54	1.2326	TCGA-49-AARE-01
LUAD(N=509)	0.54	1.926	TCGA-50-8460-01
LUAD(N=509)	8.52	2.17	TCGA-50-5933-01
LUAD(N=509)	4.78	1.3045	TCGA-44-6774-01
LUAD(N=509)	5.96	1.2265	TCGA-73-4670-01
LUAD(N=509)	0.9	2.2388	TCGA-55-A48Z-01
LUAD(N=509)	3.38	0.8718	TCGA-75-7031-01
LUAD(N=509)	3.86	2.425	TCGA-44-A47A-01
LUAD(N=509)	12	2.4931	TCGA-05-4398-01
LUAD(N=509)	1.8	2.257	TCGA-67-3773-01
LUAD(N=509)	18.56	0.7908	TCGA-64-5781-01
LUAD(N=509)	0.54	1.844	TCGA-97-7552-01
LUAD(N=509)	13.9	1.9107	TCGA-49-AARN-01
LUAD(N=509)	0.68	2.121	TCGA-44-3919-01
LUAD(N=509)	6.74	1.257	TCGA-99-8032-01
LUAD(N=509)	3.52	1.6461	TCGA-55-8299-01
LUAD(N=509)	6.32	1.5008	TCGA-55-A491-01
LUAD(N=509)	1.56	2.1177	TCGA-50-6595-01
LUAD(N=509)	2.14	1.696	TCGA-95-A4VP-01
LUAD(N=509)	11.84	1.9069	TCGA-55-8302-01
LUAD(N=509)	6.64	2.0391	TCGA-44-4112-01
LUAD(N=509)	4.8	1.6736	TCGA-05-4430-01
LUAD(N=509)	3.94	0.7991	TCGA-75-7027-01
LUAD(N=509)	5.06	1.3674	TCGA-44-2668-01
LUAD(N=509)	17.7	2.0356	TCGA-55-8507-01
LUAD(N=509)	1.4	1.8197	TCGA-69-8254-01
LUAD(N=509)	12.58	2.3561	TCGA-78-8640-01
LUAD(N=509)	25.1	2.3646	TCGA-69-7979-01
LUAD(N=509)	0.88	2.2048	TCGA-55-7573-01
LUAD(N=509)	2	0.251	TCGA-49-4506-01
LUAD(N=509)	2.12	1.9486	TCGA-05-4402-01
LUAD(N=509)	10.72	2.3074	TCGA-44-8119-01
LUAD(N=509)	3.82	2.101	TCGA-55-7724-01
LUAD(N=509)	3.4	2.2141	TCGA-44-6776-01
LUAD(N=509)	5.32	0.6135	TCGA-49-4514-01
LUAD(N=509)	3.52	2.4141	TCGA-05-4396-01
LUAD(N=509)	3.5	1.0072	TCGA-55-8204-01
LUAD(N=509)	0.14	2.3305	TCGA-L4-A4E6-01
LUAD(N=509)	0.88	1.9298	TCGA-75-6205-01
LUAD(N=509)	16.24	2.101	TCGA-62-A46O-01
LUAD(N=509)	26.1	3.8669	TCGA-78-7155-01
LUAD(N=509)	0.96	2.9486	TCGA-62-A472-01
LUAD(N=509)	4.6	1.3277	TCGA-NJ-A55R-01
LUAD(N=509)	1.42	2.5033	TCGA-62-8395-01
LUAD(N=509)	15.56	1.8719	TCGA-95-7567-01
LUAD(N=509)	1.76	1.4276	TCGA-50-5051-01
LUAD(N=509)	6.28	1.3729	TCGA-55-A48Y-01
LUAD(N=509)	6.16	2.211	TCGA-86-A456-01
LUAD(N=509)	1.54	1.516	TCGA-50-5068-01
LUAD(N=509)	1.86	2.1603	TCGA-NJ-A55A-01
LUAD(N=509)	1.4	2.0426	TCGA-J2-A4AG-01
LUAD(N=509)	6.28	0.7225	TCGA-05-4405-01
LUAD(N=509)	1	1.6041	TCGA-50-5944-01
LUAD(N=509)	5.28	1.4803	TCGA-86-7955-01
LUAD(N=509)	0.92	2.1538	TCGA-50-6673-01
LUAD(N=509)	4.1	2.6938	TCGA-55-7727-01
LUAD(N=509)	5.26	1.757	TCGA-55-8510-01
LUAD(N=509)	2.06	1.7655	TCGA-MP-A4T8-01
LUAD(N=509)	8.76	2.1667	TCGA-86-8279-01
LUAD(N=509)	4.04	1.6323	TCGA-55-A494-01
LUAD(N=509)	3.72	1.5583	TCGA-44-3917-01
LUAD(N=509)	2.94	0.8797	TCGA-75-5125-01
LUAD(N=509)	1.78	1.3392	TCGA-55-8615-01
LUAD(N=509)	7.12	2.3305	TCGA-MP-A4TF-01
LUAD(N=509)	2.08	1.3951	TCGA-55-6979-01
LUAD(N=509)	23	2.121	TCGA-86-A4JF-01
LUAD(N=509)	3.22	1.3045	TCGA-86-7701-01
LUAD(N=509)	1.46	0.4114	TCGA-62-8398-01
LUAD(N=509)	4.52	2.4725	TCGA-L9-A443-01
LUAD(N=509)	4.28	1.4854	TCGA-78-8660-01
LUAD(N=509)	3.9	1.5261	TCGA-78-7148-01
LUAD(N=509)	1.76	2.2479	TCGA-67-6215-01
LUAD(N=509)	22.36	1.7782	TCGA-55-A490-01
LUAD(N=509)	8.72	2.8679	TCGA-69-7974-01
LUAD(N=509)	10.18	1.6229	TCGA-49-AAR4-01
LUAD(N=509)	4.66	1.3104	TCGA-05-4418-01
LUAD(N=509)	4.36	1.8156	TCGA-35-4123-01
LUAD(N=509)	6.72	1.1699	TCGA-55-6969-01
LUAD(N=509)	0.76	1.8399	TCGA-91-8497-01
LUAD(N=509)	2.08	1.7181	TCGA-62-A470-01
LUAD(N=509)	8.32	1.1954	TCGA-53-A4EZ-01
LUAD(N=509)	1.38	1.7312	TCGA-78-7162-01
LUAD(N=509)	0.68	2.568	TCGA-62-A46Y-01
LUAD(N=509)	3.16	2.1277	TCGA-62-A46R-01
LUAD(N=509)	3.74	1.852	TCGA-05-4244-01
LUAD(N=509)	13.32	1.8992	TCGA-L9-A8F4-01
LUAD(N=509)	1.84	1.1763	TCGA-55-7726-01
LUAD(N=509)	0.68	2.281	TCGA-49-4512-01
LUAD(N=509)	15.8	1.8797	TCGA-73-A9RS-01
LUAD(N=509)	1.28	1.6088	TCGA-MP-A4TD-01
LUAD(N=509)	0.74	2.3074	TCGA-75-5147-01
LUAD(N=509)	3.9	1.5993	TCGA-44-7671-01
LUAD(N=509)	12.58	0.2987	TCGA-38-4631-01
LUAD(N=509)	2.5	1.5509	TCGA-NJ-A55O-01
LUAD(N=509)	6.42	1.3392	TCGA-75-6211-01
LUAD(N=509)	1.46	1.4436	TCGA-05-5420-01
LUAD(N=509)	2.46	1.1954	TCGA-55-1594-01
LUAD(N=509)	2.34	1.9146	TCGA-64-5774-01
LUAD(N=509)	6.48	2.2509	TCGA-50-5941-01
LUAD(N=509)	2.9	2.1066	TCGA-44-2662-01
LUAD(N=509)	0.46	2.131	TCGA-97-A4M2-01
LUAD(N=509)	10.96	0.669	TCGA-55-7995-01
LUAD(N=509)	18.1	0.4751	TCGA-95-7043-01
LUAD(N=509)	8.76	0.9782	TCGA-NJ-A4YP-01
LUAD(N=509)	0.72	2.3533	TCGA-97-A4M1-01
LUAD(N=509)	2.38	1.5656	TCGA-78-7149-01
LUAD(N=509)	4.42	1.6781	TCGA-MP-A4TC-01
LUAD(N=509)	2.6	1.6915	TCGA-97-A4M5-01
LUAD(N=509)	7.84	1.2869	TCGA-99-8028-01
LUAD(N=509)	3.42	1.4222	TCGA-67-6217-01
LUAD(N=509)	0.88	1.9598	TCGA-44-A47B-01
LUAD(N=509)	2.16	1.6041	TCGA-38-4628-01
LUAD(N=509)	5.92	1.6415	TCGA-05-4250-01
LUAD(N=509)	1.62	1.1243	TCGA-67-3774-01
LUAD(N=509)	2.84	1.4436	TCGA-80-5608-01
LUAD(N=509)	3.64	1.4006	TCGA-05-4389-01
LUAD(N=509)	0.2	1.6736	TCGA-75-6203-01
LUAD(N=509)	0.92	1.3392	TCGA-55-6981-01
LUAD(N=509)	2.7	3.0036	TCGA-55-7903-01
LUAD(N=509)	2.14	2.3191	TCGA-62-8394-01
LUAD(N=509)	4.84	2.8074	TCGA-49-4488-01
LUAD(N=509)	2.56	1.9782	TCGA-78-7537-01
LUAD(N=509)	3.42	1.9184	TCGA-80-5611-01
LUAD(N=509)	4.46	2.4777	TCGA-55-6972-01
LUAD(N=509)	1.54	1.669	TCGA-97-7941-01
LUAD(N=509)	2.1	3.2311	TCGA-91-6840-01
LUAD(N=509)	10.02	1.3618	TCGA-69-7978-01
LUAD(N=509)	18.68	1.1954	TCGA-50-5930-01
LUAD(N=509)	8.36	1.9635	TCGA-93-8067-01
LUAD(N=509)	5.24	1.516	TCGA-44-A479-01
LUAD(N=509)	0.5	3.1843	TCGA-55-8087-01
LUAD(N=509)	0.84	1.7824	TCGA-86-6562-01
LUAD(N=509)	0.72	2.5084	TCGA-05-4425-01
LUAD(N=509)	1.04	2.3951	TCGA-MP-A4SW-01
LUAD(N=509)	0.76	2.1177	TCGA-55-8512-01
LUAD(N=509)	3.56	1.8074	TCGA-67-3770-01
LUAD(N=509)	5.02	1.7613	TCGA-50-6592-01
LUAD(N=509)	1.38	1.8399	TCGA-55-6975-01
LUAD(N=509)	1.94	1.8074	TCGA-S2-AA1A-01
LUAD(N=509)	9.28	2.3673	TCGA-55-8511-01
LUAD(N=509)	0.78	1.531	TCGA-05-4434-01
LUAD(N=509)	9.1	1.6182	TCGA-55-8092-01
LUAD(N=509)	0.64	2.5211	TCGA-L9-A50W-01
LUAD(N=509)	4.4	1.8278	TCGA-44-7661-01
LUAD(N=509)	0.82	2.0976	TCGA-05-4426-01
LUAD(N=509)	9.4	1.5008	TCGA-05-4390-01
LUAD(N=509)	2.94	1.3841	TCGA-64-5815-01
LUAD(N=509)	0.5	1.1177	TCGA-69-7761-01
LUAD(N=509)	4.8	1.251	TCGA-55-8301-01
LUAD(N=509)	2.54	2.0072	TCGA-44-A4SU-01
LUAD(N=509)	10.18	1.86	TCGA-69-7765-01
LUAD(N=509)	0.62	1.1827	TCGA-05-4433-01
LUAD(N=509)	3.16	1.0497	TCGA-55-8508-01
LUAD(N=509)	2	1.1243	TCGA-50-5044-01
LUAD(N=509)	2.14	1.7005	TCGA-05-4384-01
LUAD(N=509)	2.94	1.6826	TCGA-O1-A52J-01
LUAD(N=509)	13.7	2.6323	TCGA-78-7220-01
LUAD(N=509)	0.66	1.5753	TCGA-05-4422-01
LUAD(N=509)	1.58	0.3785	TCGA-44-6779-01
LUAD(N=509)	5.02	1.7485	TCGA-86-8672-01
LUAD(N=509)	1.98	1.511	TCGA-55-6983-01
LUAD(N=509)	5.64	2.4276	TCGA-91-8499-01
LUAD(N=509)	7.28	1.9298	TCGA-91-6836-01
LUAD(N=509)	1.04	1.1309	TCGA-38-7271-01
LUAD(N=509)	2.86	1.86	TCGA-NJ-A4YG-01
LUAD(N=509)	5.9	2.0072	TCGA-73-4658-01
LUAD(N=509)	1.02	0.774	TCGA-86-8076-01
LUAD(N=509)	3.06	0.7137	TCGA-55-6987-01
LUAD(N=509)	3.3	1.7655	TCGA-78-7152-01
LUAD(N=509)	2.52	1.7355	TCGA-55-8096-01
LUAD(N=509)	2.1	1.4222	TCGA-75-5122-01
LUAD(N=509)	5.22	1.406	TCGA-50-5931-01
LUAD(N=509)	10.04	2.0496	TCGA-49-AARO-01
LUAD(N=509)	2.68	1.4647	TCGA-44-2655-01
LUAD(N=509)	7.38	0.9486	TCGA-73-4668-01
LUAD(N=509)	4.68	1.7355	TCGA-91-6831-01
LUAD(N=509)	9.64	2.131	TCGA-L9-A444-01
LUAD(N=509)	9.84	1.5849	TCGA-05-5425-01
LUAD(N=509)	1.08	2.1375	TCGA-44-6775-01
LUAD(N=509)	0.5	1.3277	TCGA-75-7025-01
LUAD(N=509)	0.54	1.4489	TCGA-05-5429-01
LUAD(N=509)	7.96	2.8298	TCGA-99-7458-01
LUAD(N=509)	4.6	1.516	TCGA-97-7546-01
LUAD(N=509)	1.46	0.8399	TCGA-67-3772-01
LUAD(N=509)	4.16	1.0909	TCGA-05-4395-01
LUAD(N=509)	3.34	1.6599	TCGA-91-7771-01
LUAD(N=509)	0.38	1.1043	TCGA-55-6984-01
LUAD(N=509)	16.62	1.8849	TCGA-44-3918-01
LUAD(N=509)	1.48	1.6736	TCGA-50-8459-01
LUAD(N=509)	13.96	1.852	TCGA-69-7980-01
LUAD(N=509)	1.32	1.4436	TCGA-50-5939-01
LUAD(N=509)	10.04	1.5059	TCGA-75-5126-01
LUAD(N=509)	9.16	1.8156	TCGA-50-6594-01
LUAD(N=509)	1.22	1.9298	TCGA-MP-A5C7-01
LUAD(N=509)	0.68	2.4811	TCGA-44-5645-01
LUAD(N=509)	1.74	2.4005	TCGA-50-5935-01
LUAD(N=509)	2.98	2.0072	TCGA-55-7914-01
LUAD(N=509)	6.4	2.189	TCGA-55-7576-01
LUAD(N=509)	0.7	1.9158	TCGA-44-2666-01
LUAD(N=509)	0.68	1.4751	TCGA-55-7284-01
LUAD(N=509)	1.58	1.2809	TCGA-73-4676-01
LUAD(N=509)	3.66	1.1506	TCGA-78-7166-01
LUAD(N=509)	4.06	1.7268	TCGA-83-5908-01
LUAD(N=509)	13.86	1.2631	TCGA-50-5049-01
LUAD(N=509)	3.44	1.926	TCGA-44-3396-01
LUAD(N=509)	4.5	2.2296	TCGA-97-8172-01
LUAD(N=509)	0.72	1.433	TCGA-50-6597-01
LUAD(N=509)	5.04	1.856	TCGA-69-8255-01
LUAD(N=509)	0.86	1.4276	TCGA-62-A46U-01
LUAD(N=509)	2.52	1.7485	TCGA-97-8176-01
LUAD(N=509)	19	2.1277	TCGA-86-8358-01
LUAD(N=509)	3.3	0.263	TCGA-05-4415-01
LUAD(N=509)	7.76	1.3045	TCGA-55-7281-01
LUAD(N=509)	2.9	1.6088	TCGA-78-7161-01
LUAD(N=509)	3.38	0.7225	TCGA-49-4507-01
LUAD(N=509)	1.08	1.852	TCGA-55-8621-01
LUAD(N=509)	2.96	1.7697	TCGA-55-6970-01
LUAD(N=509)	0.92	1.8399	TCGA-75-6207-01
LUAD(N=509)	9.64	2.2479	TCGA-55-8205-01
LUAD(N=509)	1.18	1.9373	TCGA-69-7763-01
LUAD(N=509)	5.72	1.4906	TCGA-55-7913-01
LUAD(N=509)	0.48	1.546	TCGA-62-8397-01
LUAD(N=509)	3.64	1.844	TCGA-73-4659-01
LUAD(N=509)	7.48	1.6781	TCGA-91-A4BC-01
LUAD(N=509)	0.98	2.3305	TCGA-97-8547-01
LUAD(N=509)	0.52	3.2765	TCGA-97-8175-01
LUAD(N=509)	0.76	1.1177	TCGA-86-8075-01
LUAD(N=509)	7.62	1.4222	TCGA-55-6985-01
LUAD(N=509)	7.02	1.5509	TCGA-55-A48X-01
LUAD(N=509)	6.78	1.3618	TCGA-44-2657-01
LUAD(N=509)	7.02	2.1858	TCGA-95-7562-01
LUAD(N=509)	2.34	2.6577	TCGA-55-7725-01
LUAD(N=509)	8.08	2.3391	TCGA-69-A59K-01
LUAD(N=509)	1.86	0.4957	TCGA-05-5715-01
LUAD(N=509)	5.58	1.4803	TCGA-55-A492-01
LUAD(N=509)	3.14	1.8797	TCGA-78-7145-01
LUAD(N=509)	1.74	1.6781	TCGA-86-8278-01
LUAD(N=509)	7.7	2.5509	TCGA-MN-A4N5-01
LUAD(N=509)	8.12	1.9782	TCGA-64-5778-01
LUAD(N=509)	2.54	1.7949	TCGA-J2-8194-01
LUAD(N=509)	0.72	2.5008	TCGA-55-A57B-01
LUAD(N=509)	0.52	1.0704	TCGA-38-4627-01
LUAD(N=509)	3.6	0.9411	TCGA-86-7711-01
LUAD(N=509)	2.58	2.5705	TCGA-05-5423-01
LUAD(N=509)	0.66	2.1408	TCGA-91-8496-01
LUAD(N=509)	0.8	1.6229	TCGA-86-8280-01
LUAD(N=509)	0.52	1.4507	TCGA-44-6146-01
LUAD(N=509)	5.96	2.4489	TCGA-78-7146-01
LUAD(N=509)	5.48	0.9561	TCGA-35-4122-01
LUAD(N=509)	0.16	1.251	TCGA-78-8648-01
LUAD(N=509)	0.9	0.6416	TCGA-86-7953-01
LUAD(N=509)	2.12	2.3191	TCGA-44-5643-01
LUAD(N=509)	1.84	1.8156	TCGA-73-7498-01
LUAD(N=509)	11.7	2.06	TCGA-75-6214-01
LUAD(N=509)	1.92	1.7355	TCGA-93-7348-01
LUAD(N=509)	2.96	1.9449	TCGA-97-8174-01
LUAD(N=509)	8.52	2.0496	TCGA-55-8620-01
LUAD(N=509)	8.66	2.511	TCGA-62-8399-01
LUAD(N=509)	2.04	1.7005	TCGA-80-5607-01
LUAD(N=509)	6.88	1.5656	TCGA-49-AAR2-01
LUAD(N=509)	0.38	2.1375	TCGA-55-6543-01
LUAD(N=509)	0.82	1.9709	TCGA-49-4501-01
LUAD(N=509)	5.28	1.516	TCGA-78-7156-01
LUAD(N=509)	2.06	2.0807	TCGA-62-A46S-01
LUAD(N=509)	12.14	2.5993	TCGA-49-AARQ-01
LUAD(N=509)	1.32	1.7991	TCGA-93-A4JN-01
LUAD(N=509)	1.12	2.8319	TCGA-91-6847-01
LUAD(N=509)	1.98	1.3618	TCGA-55-6642-01
LUAD(N=509)	7.14	1.3673	TCGA-55-8203-01
LUAD(N=509)	18.18	1.6781	TCGA-44-7670-01
LUAD(N=509)	1.66	1.7613	TCGA-MP-A4TJ-01
LUAD(N=509)	0.96	2.4436	TCGA-38-6178-01
LUAD(N=509)	1.22	1.9598	TCGA-86-8074-01
LUAD(N=509)	12.78	2.5059	TCGA-55-8616-01
LUAD(N=509)	6.64	1.5656	TCGA-97-A4M0-01
LUAD(N=509)	7.66	2.1985	TCGA-49-6767-01
LUAD(N=509)	5.42	2.3448	TCGA-55-1595-01
LUAD(N=509)	0.06	1.9964	TCGA-49-AARR-01
LUAD(N=509)	0.56	1.9336	TCGA-MP-A4T9-01
LUAD(N=509)	1.64	2.3429	TCGA-44-6147-01
LUAD(N=509)	24.52	2.8855	TCGA-86-8073-01
LUAD(N=509)	25.56	2.3104	TCGA-MN-A4N4-01
LUAD(N=509)	3.7	1.2809	TCGA-97-A4M3-01
LUAD(N=509)	1.34	2.0566	TCGA-86-7714-01
LUAD(N=509)	6.16	1.4276	TCGA-49-4487-01
LUAD(N=509)	5.96	1.9298	TCGA-78-7542-01
LUAD(N=509)	4.46	1.852	TCGA-95-A4VK-01
LUAD(N=509)	26.44	2.3533	TCGA-55-7994-01
LUAD(N=509)	4.48	1.5059	TCGA-49-6742-01
LUAD(N=509)	1.42	2.6645	TCGA-MP-A4T6-01
LUAD(N=509)	29.64	1.7949	TCGA-55-8506-01
LUAD(N=509)	6.22	2.1954	TCGA-MP-A4TA-01
LUAD(N=509)	0.48	2.3978	TCGA-55-8091-01
LUAD(N=509)	5.04	1.6182	TCGA-91-6828-01
LUAD(N=509)	7.28	1.9782	TCGA-35-5375-01
LUAD(N=509)	5.24	1.1506	TCGA-97-A4M7-01
LUAD(N=509)	7.96	2.1667	TCGA-78-7539-01
LUAD(N=509)	1.18	2.4329	TCGA-J2-8192-01
LUAD(N=509)	2.54	1.8992	TCGA-86-7713-01
LUAD(N=509)	0.62	2.1603	TCGA-67-6216-01
LUAD(N=509)	1.48	1.6369	TCGA-44-A47G-01
LUAD(N=509)	0.08	2.06	TCGA-55-7816-01
LUAD(N=509)	5.6	1.4594	TCGA-78-7147-01
LUAD(N=509)	3.02	2.3363	TCGA-44-3398-01
LUAD(N=509)	1.9	1.7485	TCGA-78-7633-01
LUAD(N=509)	0	2.2265	TCGA-86-A4P8-01
LUAD(N=509)	2.74	1.1506	TCGA-78-7535-01
LUAD(N=509)	0.52	1.6369	TCGA-86-8671-01
LUAD(N=509)	1.32	1.9561	TCGA-91-6835-01
LUAD(N=509)	2.1	2.3391	TCGA-35-3615-01
LUAD(N=509)	0.28	1.2016	TCGA-55-6980-01
LUAD(N=509)	1.92	2.0772	TCGA-50-5936-01
LUAD(N=509)	1.14	0.4751	TCGA-73-4675-01
LUAD(N=509)	1.36	1.9486	TCGA-50-5932-01
LUAD(N=509)	1.06	1.9561	TCGA-93-A4JO-01
LUAD(N=509)	2.24	1.1699	TCGA-49-AAR3-01
LUAD(N=509)	3.66	0.4854	TCGA-78-7154-01
LUAD(N=509)	5.36	0.3448	TCGA-55-7910-01
LUAD(N=509)	2.48	1.3896	TCGA-4B-A93V-01
LUAD(N=509)	1.92	0.7137	TCGA-91-6849-01
LUAD(N=509)	2.78	2.3074	TCGA-MP-A4SY-01
LUAD(N=509)	5.78	2.0942	TCGA-MP-A4SV-01
LUAD(N=509)	0.1	2.1571	TCGA-55-8513-01
LUAD(N=509)	6.7	2.0942	TCGA-MP-A4T4-01
LUAD(N=509)	1.58	2.2048	TCGA-71-8520-01
LUAD(N=509)	2.94	1.4436	TCGA-44-7672-01
LUAD(N=509)	5.24	1.7655	TCGA-50-6593-01
LUAD(N=509)	4.5	0.5261	TCGA-69-7973-01
LUAD(N=509)	17.66	2.7866	TCGA-67-3771-01
LUAD(N=509)	2.82	0.5261	TCGA-99-8033-01
LUAD(N=509)	9.48	2.0566	TCGA-91-6848-01
LUAD(N=509)	0.98	2.211	TCGA-93-A4JP-01
LUAD(N=509)	0.22	1.926	TCGA-38-A44F-01
LUAD(N=509)	6.02	1.5801	TCGA-44-7660-01
LUAD(N=509)	1.16	1.2203	TCGA-69-7760-01
LUAD(N=509)	1.4	1.8639	TCGA-69-7764-01
LUAD(N=509)	0.52	1.9867	TCGA-44-2665-01
LUAD(N=509)	2.38	1.5946	TCGA-55-8505-01
LUAD(N=509)	3.7	1.2449	TCGA-95-7944-01
LUAD(N=509)	26.24	2.3334	TCGA-L9-A7SV-01
LUAD(N=509)	20.62	1.3505	TCGA-55-8089-01
LUAD(N=509)	3.78	2.3363	TCGA-55-7283-01
LUAD(N=509)	12.76	2.774	TCGA-44-8117-01
LUAD(N=509)	5.58	2.1603	TCGA-53-7626-01
LUAD(N=509)	8.16	1.3896	TCGA-86-8673-01
LUAD(N=509)	1.54	2.1144	TCGA-95-8494-01
LUAD(N=509)	0.98	1.7697	TCGA-97-8171-01
LUAD(N=509)	4.1	1.9411	TCGA-50-7109-01
LUAD(N=509)	5.28	1.0566	TCGA-44-6145-01
LUAD(N=509)	4.24	1.2869	TCGA-55-8085-01
LUAD(N=509)	10.22	1.3951	TCGA-NJ-A4YF-01
LUAD(N=509)	0.52	2.189	TCGA-NJ-A7XG-01
LUAD(N=509)	2.24	1.1043	TCGA-05-4403-01
LUAD(N=509)	1.9	2.6485	TCGA-55-8097-01
LUAD(N=509)	19	2.4195	TCGA-NJ-A4YQ-01
LUAD(N=509)	2.78	1.6041	TCGA-97-7547-01
LUAD(N=509)	7.42	1.3219	TCGA-55-5899-01
LUAD(N=509)	13.76	2.144	TCGA-05-4397-01
LUAD(N=509)	6.3	1.3618	TCGA-44-6777-01
LUAD(N=509)	2.42	2.4931	TCGA-55-7815-01
LUAD(N=509)	3.54	1.9411	TCGA-91-6830-01
LUAD(N=509)	8.22	1.2809	TCGA-44-A4SS-01
LUAD(N=509)	2.46	2.5582	TCGA-44-7659-01
LUAD(N=509)	2.78	1.4276	TCGA-53-7813-01
LUAD(N=509)	30.36	1.2265	TCGA-05-4382-01
LUAD(N=509)	2.44	2.0942	TCGA-93-A4JQ-01
LUAD(N=509)	6.38	1.8032	TCGA-05-5428-01
LUAD(N=509)	0.36	1.8074	TCGA-55-6986-01
LUAD(N=509)	0.64	1.7093	TCGA-91-A4BD-01
LUAD(N=509)	4.52	2.1667	TCGA-50-5066-01
LUAD(N=509)	10.96	2.3277	TCGA-49-AAR9-01
LUAD(N=509)	19.6	0.6323	TCGA-55-7907-01
LUAD(N=509)	21.06	1.5849	TCGA-95-7039-01
LUAD(N=509)	0.96	2.0531	TCGA-64-1680-01
LUAD(N=509)	0.88	2.3161	TCGA-J2-A4AE-01
LUAD(N=509)	2.72	1.546	TCGA-86-8359-01
LUAD(N=509)	3.78	1.7655	TCGA-55-8614-01
LUAD(N=509)	4.4	2.1077	TCGA-55-7574-01
LUAD(N=509)	16	1.5059	TCGA-44-5644-01
LUAD(N=509)	4.08	1.4906	TCGA-MP-A4TI-01
LUAD(N=509)	2.5	2.2265	TCGA-95-7948-01
LUAD(N=509)	4.22	1.4383	TCGA-73-4677-01
LUAD(N=509)	1.08	2.281	TCGA-50-5942-01
LUAD(N=509)	1.56	1.7485	TCGA-78-7167-01
LUAD(N=509)	19.06	3.6462	TCGA-78-8662-01
LUAD(N=509)	9.76	1.7528	TCGA-86-8585-01
LUAD(N=509)	1.06	2.3673	TCGA-50-6591-01
LUAD(N=509)	6.14	2.1635	TCGA-MP-A4TK-01
LUAD(N=509)	6.62	1.7442	TCGA-55-7570-01
LUAD(N=509)	0.36	2.0179	TCGA-78-7163-01
LUAD(N=509)	5.04	1.4006	TCGA-05-4417-01
LUAD(N=509)	1.74	2.4673	TCGA-78-8655-01
LUAD(N=509)	7.38	1.6415	TCGA-97-7554-01
LUAD(N=509)	3.46	1.6415	TCGA-49-4505-01
LUAD(N=509)	3.24	1.144	TCGA-86-8669-01
LUAD(N=509)	5.64	1.3162	TCGA-55-8208-01
LUAD(N=509)	1.5	1.5558	TCGA-75-6206-01
LUAD(N=509)	1.44	1.3505	TCGA-55-6971-01
LUAD(N=509)	18.26	1.7907	TCGA-05-4410-01
[truncated: 9,003 more rows]

## Sheet: the correlation with TMB
	N	R	P
GBM	149	0.196498	0.0163134
GBMLGG	650	0.319532	7.16491e-17
LGG	501	0.182365	4.09512e-05
SARC	234	0.141533	0.030438
THYM	118	0.474348	5.75599e-08
BLCA	407	0.136802	0.00570272
BRCA	981	-0.183645	6.99736e-09
KIPAN	679	-0.222054	4.95401e-09
KIRC	334	-0.257389	1.871e-06
THCA	489	-0.148028	0.00105151
READ	90	-0.217674	0.0393071
PAAD	171	-0.206882	0.00713128
CHOL	36	-0.371389	0.0280485
DLBC	37	-0.561677	0.000297797

## Sheet: MSI
	MSI	Expression	SampleName
GBM(N=151)	0.4705	2.9088	TCGA-19-1787-01
GBM(N=151)	0.2833	1.9818	TCGA-06-5412-01
GBM(N=151)	0.2592	2.6276	TCGA-12-5299-01
GBM(N=151)	0.2816	3.5472	TCGA-06-2565-01
GBM(N=151)	0.2728	2.1473	TCGA-06-2561-01
GBM(N=151)	0.2707	1.6135	TCGA-06-0132-01
GBM(N=151)	0.2804	1.8278	TCGA-19-2629-01
GBM(N=151)	0.2807	3.1343	TCGA-06-0238-01
GBM(N=151)	0.2779	1.9336	TCGA-06-0749-01
GBM(N=151)	0.2931	3.2525	TCGA-06-0174-01
GBM(N=151)	0.2903	1.7268	TCGA-06-5410-01
GBM(N=151)	0.2642	2.4828	TCGA-28-2513-01
GBM(N=151)	0.2712	1.9336	TCGA-76-4929-01
GBM(N=151)	0.2765	2.4828	TCGA-06-0645-01
GBM(N=151)	0.2856	2.5235	TCGA-32-2634-01
GBM(N=151)	0.2717	2.5777	TCGA-06-0141-01
GBM(N=151)	0.2673	3.0549	TCGA-06-0125-01
GBM(N=151)	0.2846	2.5211	TCGA-26-1442-01
GBM(N=151)	0.2724	2.1243	TCGA-26-5136-01
GBM(N=151)	0.2674	2.2631	TCGA-14-1034-01
GBM(N=151)	0.2727	2.1277	TCGA-06-0184-01
GBM(N=151)	0.2635	2.7761	TCGA-12-3652-01
GBM(N=151)	0.2662	3.2869	TCGA-76-4927-01
GBM(N=151)	0.2679	2.9909	TCGA-14-0790-01
GBM(N=151)	0.26	2.98	TCGA-26-5132-01
GBM(N=151)	0.2639	2.6622	TCGA-76-4932-01
GBM(N=151)	0.2791	2.9763	TCGA-32-1970-01
GBM(N=151)	0.2722	2.3561	TCGA-06-0219-01
GBM(N=151)	0.2753	3.0197	TCGA-14-0787-01
GBM(N=151)	0.2702	3.6611	TCGA-12-0618-01
GBM(N=151)	0.2698	2.8278	TCGA-27-2524-01
GBM(N=151)	0.2734	3.0286	TCGA-08-0386-01
GBM(N=151)	0.2825	2.6938	TCGA-06-0190-01
GBM(N=151)	0.2711	2.189	TCGA-06-0745-01
GBM(N=151)	0.2701	2.7803	TCGA-26-5135-01
GBM(N=151)	0.2781	2.6346	TCGA-41-3915-01
GBM(N=151)	0.2721	2.4646	TCGA-27-1831-01
GBM(N=151)	0.2622	2.7159	TCGA-28-1753-01
GBM(N=151)	0.2794	2.4223	TCGA-12-5295-01
GBM(N=151)	0.2783	3.4751	TCGA-28-5204-01
GBM(N=151)	0.3081	2.5135	TCGA-06-2569-01
GBM(N=151)	0.2786	2.5261	TCGA-27-1830-01
GBM(N=151)	0.2742	3.5173	TCGA-06-2559-01
GBM(N=151)	0.263	1.2141	TCGA-06-0139-01
GBM(N=151)	0.2712	2.1603	TCGA-27-2526-01
GBM(N=151)	0.2914	2.774	TCGA-06-5856-01
GBM(N=151)	0.2713	3.7192	TCGA-06-5418-01
GBM(N=151)	0.268	2.9449	TCGA-06-5414-01
GBM(N=151)	0.2709	2.862	TCGA-06-5417-01
GBM(N=151)	0.2619	0.8237	TCGA-26-5134-01
GBM(N=151)	0.2739	3.4995	TCGA-76-4925-01
GBM(N=151)	0.289	2.4383	TCGA-28-2510-01
GBM(N=151)	0.2839	3.0036	TCGA-06-5413-01
GBM(N=151)	0.2839	2.516	TCGA-06-0646-01
GBM(N=151)	0.2745	2.7333	TCGA-12-3650-01
GBM(N=151)	0.2723	3.1375	TCGA-12-0616-01
GBM(N=151)	0.2688	2.4141	TCGA-28-5215-01
GBM(N=151)	0.2739	2.4409	TCGA-19-2620-01
GBM(N=151)	0.2809	2.359	TCGA-16-0846-01
GBM(N=151)	0.2642	2.1043	TCGA-02-0047-01
GBM(N=151)	0.2806	3.5921	TCGA-19-2624-01
GBM(N=151)	0.2687	2.6736	TCGA-32-1982-01
GBM(N=151)	0.2676	3.5704	TCGA-27-1835-01
GBM(N=151)	0.2796	3.0054	TCGA-06-0747-01
GBM(N=151)	0.2655	2.5631	TCGA-28-5220-01
GBM(N=151)	0.2746	2.8298	TCGA-14-0817-01
GBM(N=151)	0.2611	3.1875	TCGA-06-2570-01
GBM(N=151)	0.2857	2.2419	TCGA-41-4097-01
GBM(N=151)	0.2679	3.1143	TCGA-06-0211-01
GBM(N=151)	0.2721	2.1795	TCGA-02-2483-01
GBM(N=151)	0.2719	2.9088	TCGA-76-4931-01
GBM(N=151)	0.2726	2.9411	TCGA-27-2523-01
GBM(N=151)	0.2742	2.281	TCGA-27-1837-01
GBM(N=151)	0.2839	3.2928	TCGA-06-0744-01
GBM(N=151)	0.2667	2.281	TCGA-06-0750-01
GBM(N=151)	0.258	2.5582	TCGA-32-5222-01
GBM(N=151)	0.2674	1.3729	TCGA-27-2519-01
GBM(N=151)	0.2969	3.1506	TCGA-12-0821-01
GBM(N=151)	0.2909	3.1922	TCGA-19-2619-01
GBM(N=151)	0.2888	2.1985	TCGA-12-0619-01
GBM(N=151)	0.274	2.8298	TCGA-28-5213-01
GBM(N=151)	0.2756	2.6252	TCGA-14-0789-01
GBM(N=151)	0.2631	3.4686	TCGA-28-5209-01
GBM(N=151)	0.2892	1.5801	TCGA-28-5218-01
GBM(N=151)	0.261	2.8719	TCGA-28-2514-01
GBM(N=151)	0.3054	3.0669	TCGA-06-5859-01
GBM(N=151)	0.2915	2.281	TCGA-28-2509-01
GBM(N=151)	0.2743	2.9837	TCGA-14-1825-01
GBM(N=151)	0.3315	2.8719	TCGA-19-4065-01
GBM(N=151)	0.2728	3.6577	TCGA-02-2485-01
GBM(N=151)	0.279	2.6826	TCGA-12-1597-01
GBM(N=151)	0.2715	2.3104	TCGA-28-1747-01
GBM(N=151)	0.2863	2.7824	TCGA-28-2499-01
GBM(N=151)	0.2803	1.9298	TCGA-06-0649-01
GBM(N=151)	0.2692	3.1587	TCGA-06-2564-01
GBM(N=151)	0.2961	3.3059	TCGA-06-5408-01
GBM(N=151)	0.2741	2.2957	TCGA-27-1832-01
GBM(N=151)	0.2721	3.0617	TCGA-14-1829-01
GBM(N=151)	0.2767	2.9146	TCGA-32-2615-01
GBM(N=151)	0.2707	2.9146	TCGA-06-0158-01
GBM(N=151)	0.2652	2.8094	TCGA-06-2558-01
GBM(N=151)	0.2729	2.425	TCGA-28-5216-01
GBM(N=151)	0.2799	2.6369	TCGA-28-5207-01
GBM(N=151)	0.2819	3.0339	TCGA-41-2572-01
GBM(N=151)	0.2763	1.8797	TCGA-06-0130-01
GBM(N=151)	0.2849	3.5072	TCGA-06-5416-01
GBM(N=151)	0.274	2.0286	TCGA-06-0168-01
GBM(N=151)	0.2745	1.5993	TCGA-02-0055-01
GBM(N=151)	0.2682	2.9579	TCGA-06-5415-01
GBM(N=151)	0.2943	2.956	TCGA-06-5411-01
GBM(N=151)	0.2619	3.2615	TCGA-26-5139-01
GBM(N=151)	0.2737	2.5185	TCGA-76-4928-01
GBM(N=151)	0.2763	1.7528	TCGA-06-0644-01
GBM(N=151)	0.2899	4.1276	TCGA-14-0871-01
GBM(N=151)	0.2716	2.254	TCGA-32-2632-01
GBM(N=151)	0.2696	2.5033	TCGA-06-0882-01
GBM(N=151)	0.2834	1.9672	TCGA-19-2625-01
GBM(N=151)	0.2972	2.5084	TCGA-32-1980-01
GBM(N=151)	0.2731	2.2234	TCGA-27-1834-01
GBM(N=151)	0.2728	2.0143	TCGA-41-2571-01
GBM(N=151)	0.2925	2.3841	TCGA-14-0781-01
GBM(N=151)	0.2759	3.4046	TCGA-06-0157-01
GBM(N=151)	0.2826	2.2927	TCGA-12-3653-01
GBM(N=151)	0.2626	2.5777	TCGA-76-4926-01
GBM(N=151)	0.2808	2.4646	TCGA-26-5133-01
GBM(N=151)	0.2614	3.2794	TCGA-06-2562-01
GBM(N=151)	0.2704	2.3785	TCGA-27-2521-01
GBM(N=151)	0.3173	3.4828	TCGA-41-5651-01
GBM(N=151)	0.2695	3	TCGA-06-0210-01
GBM(N=151)	0.2954	3.1243	TCGA-19-5960-01
GBM(N=151)	0.2763	3.1027	TCGA-06-0686-01
GBM(N=151)	0.2704	3.3702	TCGA-06-2563-01
GBM(N=151)	0.29	2.4777	TCGA-15-1444-01
GBM(N=151)	0.2788	0.903	TCGA-32-4213-01
GBM(N=151)	0.2727	3.1683	TCGA-15-0742-01
GBM(N=151)	0.3894	2.969	TCGA-06-0187-01
GBM(N=151)	0.2907	3.9709	TCGA-19-1390-01
GBM(N=151)	0.2881	2.6938	TCGA-06-2557-01
GBM(N=151)	0.267	3.1227	TCGA-06-0878-01
GBM(N=151)	0.2758	3.2794	TCGA-06-0129-01
GBM(N=151)	0.2652	2.7824	TCGA-16-1045-01
GBM(N=151)	0.2749	2.5286	TCGA-06-2567-01
GBM(N=151)	0.321	2.9011	TCGA-32-2616-01
GBM(N=151)	0.2613	3.0462	TCGA-28-5208-01
GBM(N=151)	0.2911	2.2296	TCGA-06-1804-01
GBM(N=151)	0.2618	2.8875	TCGA-14-2554-01
GBM(N=151)	0.2737	2.9317	TCGA-27-2528-01
GBM(N=151)	0.3491	3.3448	TCGA-06-5858-01
GBM(N=151)	0.2721	2.0669	TCGA-06-0178-01
GBM(N=151)	0.2769	2.3533	TCGA-14-1823-01
GBM(N=151)	0.2901	2.6415	TCGA-06-0743-01
GBMLGG(N=657)	0.4705	2.9088	TCGA-19-1787-01
GBMLGG(N=657)	0.3226	2.7463	TCGA-S9-A7J2-01
GBMLGG(N=657)	0.3294	1.7782	TCGA-E1-A7YI-01
GBMLGG(N=657)	0.2833	1.9818	TCGA-06-5412-01
GBMLGG(N=657)	0.3434	2.8699	TCGA-DU-7302-01
GBMLGG(N=657)	0.331	2.8339	TCGA-DU-A7TI-01
GBMLGG(N=657)	0.2592	2.6276	TCGA-12-5299-01
GBMLGG(N=657)	0.3291	1.9373	TCGA-P5-A5EX-01
GBMLGG(N=657)	0.3059	1.8115	TCGA-HT-8563-01
GBMLGG(N=657)	0.3046	2.6112	TCGA-FG-A60K-01
GBMLGG(N=657)	0.2816	3.5472	TCGA-06-2565-01
GBMLGG(N=657)	0.2728	2.1473	TCGA-06-2561-01
GBMLGG(N=657)	0.2936	2.5729	TCGA-CS-5397-01
GBMLGG(N=657)	0.2614	2.4329	TCGA-E1-5322-01
GBMLGG(N=657)	0.3126	1.926	TCGA-HT-8558-01
GBMLGG(N=657)	0.2927	2.0669	TCGA-S9-A6U8-01
GBMLGG(N=657)	0.3046	2.2927	TCGA-HT-7854-01
GBMLGG(N=657)	0.3082	1.9107	TCGA-HT-7467-01
GBMLGG(N=657)	0.3173	2.3813	TCGA-HT-7874-01
GBMLGG(N=657)	0.3293	2.2449	TCGA-S9-A6TV-01
GBMLGG(N=657)	0.3279	2.0392	TCGA-VM-A8CD-01
GBMLGG(N=657)	0.2707	1.6135	TCGA-06-0132-01
GBMLGG(N=657)	0.3365	2.2479	TCGA-HT-7616-01
GBMLGG(N=657)	0.3216	3.025	TCGA-KT-A7W1-01
GBMLGG(N=657)	0.3259	2.1473	TCGA-P5-A5F2-01
GBMLGG(N=657)	0.2804	1.8278	TCGA-19-2629-01
GBMLGG(N=657)	0.3408	2.2296	TCGA-HT-7607-01
GBMLGG(N=657)	0.2807	3.1343	TCGA-06-0238-01
GBMLGG(N=657)	0.3182	2.7159	TCGA-HT-7873-01
GBMLGG(N=657)	0.2779	1.9336	TCGA-06-0749-01
GBMLGG(N=657)	0.3088	2.2265	TCGA-HT-7603-01
GBMLGG(N=657)	0.2945	2.2957	TCGA-DB-A64P-01
GBMLGG(N=657)	0.2931	3.2525	TCGA-06-0174-01
GBMLGG(N=657)	0.2981	1.9745	TCGA-HW-7486-01
GBMLGG(N=657)	0.3352	1.9561	TCGA-P5-A5F1-01
GBMLGG(N=657)	0.3028	1.86	TCGA-DU-7011-01
GBMLGG(N=657)	0.3367	2.121	TCGA-P5-A77X-01
GBMLGG(N=657)	0.3079	2.1954	TCGA-HW-7493-01
GBMLGG(N=657)	0.3185	1.6871	TCGA-VM-A8CA-01
GBMLGG(N=657)	0.3113	2.4409	TCGA-DU-7015-01
GBMLGG(N=657)	0.3282	2.0669	TCGA-TM-A7C5-01
GBMLGG(N=657)	0.2975	2.2927	TCGA-DU-8162-01
GBMLGG(N=657)	0.3239	2.2869	TCGA-TM-A84O-01
GBMLGG(N=657)	0.2903	1.7268	TCGA-06-5410-01
GBMLGG(N=657)	0.3032	2.2234	TCGA-S9-A7R3-01
GBMLGG(N=657)	0.307	2.6713	TCGA-TQ-A7RN-01
GBMLGG(N=657)	0.2642	2.4828	TCGA-28-2513-01
GBMLGG(N=657)	0.331	2.3868	TCGA-DU-A6S6-01
GBMLGG(N=657)	0.3327	1.8156	TCGA-P5-A735-01
GBMLGG(N=657)	0.3188	1.9782	TCGA-HT-7691-01
GBMLGG(N=657)	0.3142	1.7093	TCGA-FG-A6J1-01
GBMLGG(N=657)	0.3103	2.111	TCGA-S9-A7R7-01
GBMLGG(N=657)	0.2712	1.9336	TCGA-76-4929-01
GBMLGG(N=657)	0.2903	2.8156	TCGA-DU-6402-01
GBMLGG(N=657)	0.3053	1.9373	TCGA-HT-7684-01
GBMLGG(N=657)	0.3196	2.8197	TCGA-HT-8104-01
GBMLGG(N=657)	0.3294	2.3646	TCGA-FN-7833-01
GBMLGG(N=657)	0.2863	2.1043	TCGA-HT-7473-01
GBMLGG(N=657)	0.2765	2.4828	TCGA-06-0645-01
GBMLGG(N=657)	0.3202	1.8758	TCGA-HT-8019-01
GBMLGG(N=657)	0.3148	3.1276	TCGA-TQ-A7RU-01
GBMLGG(N=657)	0.2994	2.3505	TCGA-DB-A4XF-01
GBMLGG(N=657)	0.3232	1.844	TCGA-FG-A713-01
GBMLGG(N=657)	0.3183	3.1779	TCGA-E1-A7YL-01
GBMLGG(N=657)	0.2798	2.669	TCGA-CS-5396-01
GBMLGG(N=657)	0.3312	3.1243	TCGA-HW-8322-01
GBMLGG(N=657)	0.3187	1.531	TCGA-S9-A6U9-01
GBMLGG(N=657)	0.3427	1.856	TCGA-HT-7676-01
GBMLGG(N=657)	0.3254	3.2048	TCGA-HT-7469-01
GBMLGG(N=657)	0.2856	2.5235	TCGA-32-2634-01
GBMLGG(N=657)	0.3039	2.6461	TCGA-HT-7478-01
GBMLGG(N=657)	0.3286	2.3277	TCGA-DU-A5TW-01
GBMLGG(N=657)	0.3238	1.9709	TCGA-S9-A6TX-01
GBMLGG(N=657)	0.3219	1.9222	TCGA-RY-A83Z-01
GBMLGG(N=657)	0.2717	2.5777	TCGA-06-0141-01
GBMLGG(N=657)	0.2673	3.0549	TCGA-06-0125-01
GBMLGG(N=657)	0.3011	2.131	TCGA-FG-A6IZ-01
GBMLGG(N=657)	0.2736	2.2141	TCGA-CS-4941-01
GBMLGG(N=657)	0.3253	2.3016	TCGA-DH-A7UT-01
GBMLGG(N=657)	0.2859	1.7181	TCGA-DU-5871-01
GBMLGG(N=657)	0.3223	2.1635	TCGA-HW-8321-01
GBMLGG(N=657)	0.3039	2.6622	TCGA-EZ-7264-01
GBMLGG(N=657)	0.303	1.9561	TCGA-CS-6666-01
GBMLGG(N=657)	0.3073	2.6369	TCGA-HW-7491-01
GBMLGG(N=657)	0.2989	2.4141	TCGA-S9-A6U1-01
GBMLGG(N=657)	0.3001	2.3757	TCGA-E1-5307-01
GBMLGG(N=657)	0.3227	2.8032	TCGA-DU-A76L-01
GBMLGG(N=657)	0.2961	2.3868	TCGA-HW-7495-01
GBMLGG(N=657)	0.292	1.8992	TCGA-CS-6669-01
GBMLGG(N=657)	0.328	2.1827	TCGA-HT-7481-01
GBMLGG(N=657)	0.3338	2.568	TCGA-DU-8163-01
GBMLGG(N=657)	0.2846	2.5211	TCGA-26-1442-01
GBMLGG(N=657)	0.317	2.0908	TCGA-HT-8110-01
GBMLGG(N=657)	0.3244	2.1795	TCGA-RY-A840-01
GBMLGG(N=657)	0.3188	1.5261	TCGA-VM-A8C9-01
GBMLGG(N=657)	0.3108	2.8278	TCGA-HW-8319-01
GBMLGG(N=657)	0.326	1.6915	TCGA-QH-A6CW-01
GBMLGG(N=657)	0.2838	2.7181	TCGA-DU-5870-01
GBMLGG(N=657)	0.3258	2.3391	TCGA-TM-A84S-01
GBMLGG(N=657)	0.2724	2.1243	TCGA-26-5136-01
GBMLGG(N=657)	0.2674	2.2631	TCGA-14-1034-01
GBMLGG(N=657)	0.2727	2.1277	TCGA-06-0184-01
GBMLGG(N=657)	0.2635	2.7761	TCGA-12-3652-01
GBMLGG(N=657)	0.3215	2.3505	TCGA-RY-A845-01
GBMLGG(N=657)	0.2662	3.2869	TCGA-76-4927-01
GBMLGG(N=657)	0.3007	2.2509	TCGA-FG-8182-01
GBMLGG(N=657)	0.2679	2.9909	TCGA-14-0790-01
GBMLGG(N=657)	0.26	2.98	TCGA-26-5132-01
GBMLGG(N=657)	0.3084	1.511	TCGA-FG-6688-01
GBMLGG(N=657)	0.3122	2.0908	TCGA-TQ-A7RP-01
GBMLGG(N=657)	0.3363	1.848	TCGA-HT-8113-01
GBMLGG(N=657)	0.2639	2.6622	TCGA-76-4932-01
GBMLGG(N=657)	0.3139	2.1922	TCGA-HT-7689-01
GBMLGG(N=657)	0.3535	1.7866	TCGA-FG-7638-01
GBMLGG(N=657)	0.3016	3.3234	TCGA-DU-7013-01
GBMLGG(N=657)	0.2791	2.9763	TCGA-32-1970-01
GBMLGG(N=657)	0.3266	1.9891	TCGA-E1-A7Z3-01
GBMLGG(N=657)	0.3046	1.7991	TCGA-HT-7476-01
GBMLGG(N=657)	0.3074	2.6599	TCGA-TQ-A7RG-01
GBMLGG(N=657)	0.3245	1.8639	TCGA-FG-8181-01
GBMLGG(N=657)	0.3107	1.9964	TCGA-DU-A7T6-01
GBMLGG(N=657)	0.3289	2.359	TCGA-DB-A4XC-01
GBMLGG(N=657)	0.3281	2.4115	TCGA-FG-A4MW-01
GBMLGG(N=657)	0.2722	2.3561	TCGA-06-0219-01
GBMLGG(N=657)	0.2682	2.5059	TCGA-DH-5142-01
GBMLGG(N=657)	0.2753	3.0197	TCGA-14-0787-01
GBMLGG(N=657)	0.3006	2.5435	TCGA-S9-A6U2-01
GBMLGG(N=657)	0.2702	3.6611	TCGA-12-0618-01
GBMLGG(N=657)	0.2698	2.8278	TCGA-27-2524-01
GBMLGG(N=657)	0.3208	2.4168	TCGA-TQ-A7RH-01
GBMLGG(N=657)	0.2734	3.0286	TCGA-08-0386-01
GBMLGG(N=657)	0.3329	1.9745	TCGA-DB-A75M-01
GBMLGG(N=657)	0.3326	2.5558	TCGA-HT-8012-01
GBMLGG(N=657)	0.3171	2.2388	TCGA-S9-A7QW-01
GBMLGG(N=657)	0.325	1.8679	TCGA-P5-A733-01
GBMLGG(N=657)	0.3246	2.0143	TCGA-E1-A7Z4-01
GBMLGG(N=657)	0.3103	1.7907	TCGA-DU-A5TR-01
GBMLGG(N=657)	0.3305	2.3561	TCGA-FG-8185-01
GBMLGG(N=657)	0.3379	2.2296	TCGA-HW-8320-01
GBMLGG(N=657)	0.3037	2.0875	TCGA-CS-6667-01
GBMLGG(N=657)	0.2822	1.7949	TCGA-DU-5849-01
GBMLGG(N=657)	0.2803	2.6276	TCGA-DB-5279-01
GBMLGG(N=657)	0.2825	2.6938	TCGA-06-0190-01
GBMLGG(N=657)	0.3002	2.1277	TCGA-CS-6670-01
GBMLGG(N=657)	0.3035	2.0215	TCGA-DB-A64V-01
GBMLGG(N=657)	0.2711	2.189	TCGA-06-0745-01
GBMLGG(N=657)	0.2846	2.3448	TCGA-DU-5854-01
GBMLGG(N=657)	0.3079	2.4383	TCGA-DH-A7UR-01
GBMLGG(N=657)	0.3037	2.2326	TCGA-S9-A6WL-01
GBMLGG(N=657)	0.3401	1.7442	TCGA-HT-7880-01
GBMLGG(N=657)	0.2701	2.7803	TCGA-26-5135-01
GBMLGG(N=657)	0.267	1.7907	TCGA-E1-5318-01
GBMLGG(N=657)	0.3022	2.7949	TCGA-DU-6393-01
GBMLGG(N=657)	0.2781	2.6346	TCGA-41-3915-01
GBMLGG(N=657)	0.2998	2.0215	TCGA-DU-5853-01
GBMLGG(N=657)	0.3326	3.0875	TCGA-TM-A84J-01
GBMLGG(N=657)	0.3002	2.6135	TCGA-FG-5962-01
GBMLGG(N=657)	0.2721	2.4646	TCGA-27-1831-01
GBMLGG(N=657)	0.3305	2.0976	TCGA-F6-A8O4-01
GBMLGG(N=657)	0.2622	2.7159	TCGA-28-1753-01
GBMLGG(N=657)	0.3215	2.278	TCGA-S9-A7R1-01
GBMLGG(N=657)	0.2794	2.4223	TCGA-12-5295-01
GBMLGG(N=657)	0.3177	2.9855	TCGA-TM-A84M-01
GBMLGG(N=657)	0.3127	1.856	TCGA-HT-8107-01
GBMLGG(N=657)	0.3079	2.2016	TCGA-P5-A5ET-01
GBMLGG(N=657)	0.322	1.8719	TCGA-P5-A72W-01
GBMLGG(N=657)	0.3158	2.0976	TCGA-FG-A70Y-01
GBMLGG(N=657)	0.3172	2.1473	TCGA-TM-A84R-01
GBMLGG(N=657)	0.2977	1.9069	TCGA-HW-A5KM-01
GBMLGG(N=657)	0.324	2.5945	TCGA-HT-7477-01
GBMLGG(N=657)	0.3257	2.5509	TCGA-FG-A87Q-01
GBMLGG(N=657)	0.3071	2.2419	TCGA-FG-A70Z-01
GBMLGG(N=657)	0.3113	3.4397	TCGA-FG-A4MU-01
GBMLGG(N=657)	0.3091	2.5921	TCGA-DB-A4XB-01
GBMLGG(N=657)	0.3142	2.144	TCGA-WY-A85D-01
GBMLGG(N=657)	0.3328	2.9011	TCGA-FG-7641-01
GBMLGG(N=657)	0.3001	1.6276	TCGA-DU-5872-01
GBMLGG(N=657)	0.3059	2.2419	TCGA-FG-6689-01
GBMLGG(N=657)	0.2819	2.1635	TCGA-DB-5277-01
GBMLGG(N=657)	0.2783	3.4751	TCGA-28-5204-01
GBMLGG(N=657)	0.2926	2.6848	TCGA-HT-A615-01
GBMLGG(N=657)	0.3472	2.3305	TCGA-DU-7301-01
GBMLGG(N=657)	0.3161	2.4982	TCGA-P5-A5EW-01
GBMLGG(N=657)	0.3081	2.5135	TCGA-06-2569-01
GBMLGG(N=657)	0.3218	2.4329	TCGA-HT-A5RB-01
GBMLGG(N=657)	0.3204	2.5993	TCGA-E1-A7YN-01
GBMLGG(N=657)	0.2786	2.5261	TCGA-27-1830-01
GBMLGG(N=657)	0.3276	2.729	TCGA-QH-A6XC-01
GBMLGG(N=657)	0.2742	3.5173	TCGA-06-2559-01
GBMLGG(N=657)	0.306	1.8197	TCGA-S9-A6WN-01
GBMLGG(N=657)	0.263	1.2141	TCGA-06-0139-01
GBMLGG(N=657)	0.298	2.1985	TCGA-DB-A64L-01
GBMLGG(N=657)	0.3189	2.8816	TCGA-TM-A84I-01
GBMLGG(N=657)	0.3324	2.3785	TCGA-QH-A6CZ-01
GBMLGG(N=657)	0.3216	1.6323	TCGA-WY-A858-01
GBMLGG(N=657)	0.3204	2.4751	TCGA-VM-A8CB-01
GBMLGG(N=657)	0.2712	2.1603	TCGA-27-2526-01
GBMLGG(N=657)	0.3315	1.257	TCGA-VM-A8CF-01
GBMLGG(N=657)	0.2914	2.774	TCGA-06-5856-01
GBMLGG(N=657)	0.3413	1.926	TCGA-HT-7608-01
GBMLGG(N=657)	0.303	1.9709	TCGA-CS-4938-01
GBMLGG(N=657)	0.3222	1.9709	TCGA-QH-A6X5-01
GBMLGG(N=657)	0.317	2.5335	TCGA-DU-8166-01
GBMLGG(N=657)	0.3227	2.1922	TCGA-HT-8018-01
GBMLGG(N=657)	0.2991	2.0356	TCGA-DU-7292-01
GBMLGG(N=657)	0.3292	1.546	TCGA-S9-A6TU-01
GBMLGG(N=657)	0.3294	1.3562	TCGA-DB-A75P-01
GBMLGG(N=657)	0.2713	3.7192	TCGA-06-5418-01
GBMLGG(N=657)	0.2903	2.111	TCGA-FG-6691-01
GBMLGG(N=657)	0.303	2.2141	TCGA-DU-6399-01
GBMLGG(N=657)	0.3264	2.17	TCGA-S9-A7IQ-01
GBMLGG(N=657)	0.268	2.9449	TCGA-06-5414-01
GBMLGG(N=657)	0.3054	2.1342	TCGA-S9-A6WI-01
GBMLGG(N=657)	0.3057	2.1375	TCGA-DB-A64S-01
GBMLGG(N=657)	0.2976	2.9837	TCGA-FG-6692-01
GBMLGG(N=657)	0.2992	1.6781	TCGA-HW-7489-01
GBMLGG(N=657)	0.3313	2.3132	TCGA-R8-A6YH-01
GBMLGG(N=657)	0.2709	2.862	TCGA-06-5417-01
GBMLGG(N=657)	0.311	1.9373	TCGA-HT-A618-01
GBMLGG(N=657)	0.2619	0.8237	TCGA-26-5134-01
GBMLGG(N=657)	0.2997	1.7907	TCGA-QH-A65S-01
GBMLGG(N=657)	0.32	2.2509	TCGA-DU-7019-01
GBMLGG(N=657)	0.2739	3.4995	TCGA-76-4925-01
GBMLGG(N=657)	0.3345	3.1891	TCGA-DU-A7TJ-01
GBMLGG(N=657)	0.3296	3.1293	TCGA-TM-A84H-01
GBMLGG(N=657)	0.289	2.4383	TCGA-28-2510-01
GBMLGG(N=657)	0.3175	2.3391	TCGA-S9-A7R8-01
GBMLGG(N=657)	0.3098	1.9598	TCGA-S9-A7R4-01
GBMLGG(N=657)	0.3214	2.278	TCGA-S9-A7J3-01
GBMLGG(N=657)	0.3247	1.8319	TCGA-TM-A84L-01
GBMLGG(N=657)	0.3282	2.6135	TCGA-E1-A7YH-01
GBMLGG(N=657)	0.2839	3.0036	TCGA-06-5413-01
GBMLGG(N=657)	0.2839	2.516	TCGA-06-0646-01
GBMLGG(N=657)	0.3075	2.2079	TCGA-P5-A5EV-01
GBMLGG(N=657)	0.3146	2.8933	TCGA-DU-A7TD-01
GBMLGG(N=657)	0.3049	1.848	TCGA-HW-A5KL-01
GBMLGG(N=657)	0.3255	2.4436	TCGA-RY-A83X-01
GBMLGG(N=657)	0.3401	2.5874	TCGA-HT-7687-01
GBMLGG(N=657)	0.3252	2.1144	TCGA-WY-A85A-01
GBMLGG(N=657)	0.2745	2.7333	TCGA-12-3650-01
GBMLGG(N=657)	0.2716	2.4168	TCGA-DB-5281-01
GBMLGG(N=657)	0.3297	1.8992	TCGA-E1-A7YK-01
GBMLGG(N=657)	0.3018	2.1763	TCGA-DU-A5TU-01
GBMLGG(N=657)	0.2979	2.1375	TCGA-DU-A7TA-01
GBMLGG(N=657)	0.2735	2.9524	TCGA-CS-5395-01
GBMLGG(N=657)	0.3198	3.0339	TCGA-TQ-A7RR-01
GBMLGG(N=657)	0.3252	1.9928	TCGA-HT-A5R5-01
GBMLGG(N=657)	0.2723	3.1375	TCGA-12-0616-01
GBMLGG(N=657)	0.3081	2.06	TCGA-QH-A65V-01
GBMLGG(N=657)	0.3241	2.3191	TCGA-S9-A6WP-01
GBMLGG(N=657)	0.2688	2.4141	TCGA-28-5215-01
GBMLGG(N=657)	0.2739	2.4409	TCGA-19-2620-01
GBMLGG(N=657)	0.3013	2.2172	TCGA-S9-A6U5-01
GBMLGG(N=657)	0.321	2.2957	TCGA-E1-A7YO-01
GBMLGG(N=657)	0.3311	2.3618	TCGA-QH-A6X8-01
GBMLGG(N=657)	0.3365	2.511	TCGA-HT-7610-01
GBMLGG(N=657)	0.3477	2.9222	TCGA-HT-7875-01
GBMLGG(N=657)	0.2809	2.359	TCGA-16-0846-01
GBMLGG(N=657)	0.3192	2.4777	TCGA-R8-A6MK-01
GBMLGG(N=657)	0.3298	2.4195	TCGA-P5-A5F0-01
GBMLGG(N=657)	0.3227	2.2172	TCGA-R8-A73M-01
GBMLGG(N=657)	0.2642	2.1043	TCGA-02-0047-01
GBMLGG(N=657)	0.3057	1.8836	TCGA-S9-A6TS-01
GBMLGG(N=657)	0.3338	1.9373	TCGA-S9-A6TW-01
GBMLGG(N=657)	0.2619	1.4854	TCGA-E1-5303-01
GBMLGG(N=657)	0.2975	2.342	TCGA-HT-7606-01
GBMLGG(N=657)	0.3029	2.5874	TCGA-DU-6408-01
GBMLGG(N=657)	0.2944	1.8953	TCGA-FG-5964-01
GBMLGG(N=657)	0.3118	3.0054	TCGA-DB-A64Q-01
GBMLGG(N=657)	0.3315	1.8639	TCGA-S9-A7IZ-01
GBMLGG(N=657)	0.2988	2.846	TCGA-S9-A6WH-01
GBMLGG(N=657)	0.3357	2.0426	TCGA-HT-7602-01
GBMLGG(N=657)	0.2806	3.5921	TCGA-19-2624-01
GBMLGG(N=657)	0.3299	2.6206	TCGA-DU-A6S8-01
GBMLGG(N=657)	0.3188	2.3978	TCGA-HT-7858-01
GBMLGG(N=657)	0.2687	2.6736	TCGA-32-1982-01
GBMLGG(N=657)	0.2676	3.5704	TCGA-27-1835-01
GBMLGG(N=657)	0.3097	3.3868	TCGA-HT-7860-01
GBMLGG(N=657)	0.3065	2.729	TCGA-DU-7006-01
GBMLGG(N=657)	0.2989	2.5485	TCGA-TQ-A7RS-01
GBMLGG(N=657)	0.3058	2.2869	TCGA-DU-7009-01
GBMLGG(N=657)	0.2796	3.0054	TCGA-06-0747-01
GBMLGG(N=657)	0.3135	2.3729	TCGA-DU-7010-01
GBMLGG(N=657)	0.3128	2.425	TCGA-QH-A6X3-01
GBMLGG(N=657)	0.342	3.1077	TCGA-DU-8164-01
GBMLGG(N=657)	0.3024	2.3477	TCGA-DU-7018-01
GBMLGG(N=657)	0.3173	1.8032	TCGA-RY-A843-01
GBMLGG(N=657)	0.3225	2.1603	TCGA-DU-7014-01
GBMLGG(N=657)	0.3422	3.1891	TCGA-HT-7693-01
GBMLGG(N=657)	0.3098	1.0286	TCGA-FG-A6J3-01
GBMLGG(N=657)	0.2655	2.5631	TCGA-28-5220-01
GBMLGG(N=657)	0.3186	1.9411	TCGA-HT-8106-01
GBMLGG(N=657)	0.2962	2.4594	TCGA-HT-7472-01
GBMLGG(N=657)	0.2746	2.8298	TCGA-14-0817-01
GBMLGG(N=657)	0.333	2.546	TCGA-HT-7855-01
GBMLGG(N=657)	0.2611	3.1875	TCGA-06-2570-01
GBMLGG(N=657)	0.3259	2.5607	TCGA-DB-A4XG-01
GBMLGG(N=657)	0.3144	2.3978	TCGA-HT-A5RC-01
GBMLGG(N=657)	0.3238	2.6252	TCGA-VM-A8C8-01
GBMLGG(N=657)	0.3192	2.8379	TCGA-HT-7681-01
GBMLGG(N=657)	0.2857	2.2419	TCGA-41-4097-01
GBMLGG(N=657)	0.3401	2.3104	TCGA-DU-A6S2-01
GBMLGG(N=657)	0.3361	1.6461	TCGA-DU-7309-01
GBMLGG(N=657)	0.3094	1.7697	TCGA-DB-A4XH-01
GBMLGG(N=657)	0.3123	1.4436	TCGA-HT-7485-01
GBMLGG(N=657)	0.3031	3.5385	TCGA-VW-A7QS-01
GBMLGG(N=657)	0.2679	3.1143	TCGA-06-0211-01
GBMLGG(N=657)	0.3199	1.7268	TCGA-VV-A86M-01
GBMLGG(N=657)	0.321	3.3363	TCGA-E1-A7YV-01
GBMLGG(N=657)	0.3085	2.6299	TCGA-HT-7468-01
GBMLGG(N=657)	0.2721	2.1795	TCGA-02-2483-01
GBMLGG(N=657)	0.3353	2.9449	TCGA-HT-7677-01
GBMLGG(N=657)	0.2719	2.9088	TCGA-76-4931-01
GBMLGG(N=657)	0.3033	2.3334	TCGA-DU-A5TY-01
GBMLGG(N=657)	0.3149	2.3363	TCGA-HT-8109-01
GBMLGG(N=657)	0.3132	1.511	TCGA-HT-7479-01
GBMLGG(N=657)	0.2726	2.7485	TCGA-DB-5275-01
GBMLGG(N=657)	0.3311	2.1243	TCGA-TM-A7C4-01
GBMLGG(N=657)	0.2726	2.9411	TCGA-27-2523-01
GBMLGG(N=657)	0.2742	2.281	TCGA-27-1837-01
GBMLGG(N=657)	0.3194	2.6088	TCGA-DH-A7UU-01
GBMLGG(N=657)	0.2839	3.2928	TCGA-06-0744-01
GBMLGG(N=657)	0.3128	2.1603	TCGA-HT-A4DV-01
GBMLGG(N=657)	0.3213	2.6554	TCGA-FG-8186-01
GBMLGG(N=657)	0.2957	2.2016	TCGA-FG-A4MT-01
GBMLGG(N=657)	0.3067	2.0942	TCGA-E1-5305-01
GBMLGG(N=657)	0.2715	1.8758	TCGA-CS-5393-01
GBMLGG(N=657)	0.2954	2.0807	TCGA-DU-6395-01
GBMLGG(N=657)	0.3072	2.1731	TCGA-DB-A64X-01
GBMLGG(N=657)	0.3268	2.8319	TCGA-S9-A7IS-01
GBMLGG(N=657)	0.3203	1.9298	TCGA-HT-7856-01
GBMLGG(N=657)	0.2667	2.281	TCGA-06-0750-01
GBMLGG(N=657)	0.258	2.5582	TCGA-32-5222-01
GBMLGG(N=657)	0.3085	2.0669	TCGA-QH-A6XA-01
GBMLGG(N=657)	0.3201	2.111	TCGA-P5-A77W-01
GBMLGG(N=657)	0.2674	1.3729	TCGA-27-2519-01
GBMLGG(N=657)	0.281	1.8156	TCGA-CS-4942-01
GBMLGG(N=657)	0.2942	3.26	TCGA-CS-6186-01
GBMLGG(N=657)	0.3056	2.3132	TCGA-DU-7008-01
GBMLGG(N=657)	0.3311	2.4931	TCGA-HT-7688-01
GBMLGG(N=657)	0.3095	1.7655	TCGA-DU-A7T8-01
GBMLGG(N=657)	0.3307	1.6826	TCGA-DU-A6S3-01
GBMLGG(N=657)	0.3034	2.6041	TCGA-DB-A64U-01
GBMLGG(N=657)	0.2984	2.6392	TCGA-HT-A61C-01
GBMLGG(N=657)	0.2969	3.1506	TCGA-12-0821-01
GBMLGG(N=657)	0.3059	1.9891	TCGA-TQ-A7RF-01
GBMLGG(N=657)	0.2909	3.1922	TCGA-19-2619-01
GBMLGG(N=657)	0.3289	2.5607	TCGA-F6-A8O3-01
GBMLGG(N=657)	0.3103	2.597	TCGA-R8-A6ML-01
GBMLGG(N=657)	0.3051	2.5729	TCGA-DU-A5TT-01
GBMLGG(N=657)	0.3252	2.2661	TCGA-QH-A870-01
GBMLGG(N=657)	0.3276	1.6041	TCGA-DB-A75O-01
GBMLGG(N=657)	0.322	1.844	TCGA-HT-8111-01
GBMLGG(N=657)	0.3165	2.4087	TCGA-S9-A7QZ-01
GBMLGG(N=657)	0.2888	2.1985	TCGA-12-0619-01
GBMLGG(N=657)	0.2724	2.3277	TCGA-DB-5273-01
GBMLGG(N=657)	0.3411	2.2419	TCGA-HT-7470-01
GBMLGG(N=657)	0.3172	2.3729	TCGA-FG-A4MY-01
GBMLGG(N=657)	0.3235	2.5825	TCGA-HT-8108-01
GBMLGG(N=657)	0.2953	2.5435	TCGA-DB-A4XE-01
GBMLGG(N=657)	0.3359	1.4276	TCGA-HT-A4DS-01
GBMLGG(N=657)	0.345	2.3391	TCGA-DU-8158-01
GBMLGG(N=657)	0.3025	2.0908	TCGA-HT-7474-01
GBMLGG(N=657)	0.2646	1.5656	TCGA-DH-5143-01
GBMLGG(N=657)	0.2963	2.0566	TCGA-TQ-A7RJ-01
GBMLGG(N=657)	0.3143	2.3334	TCGA-S9-A7QY-01
GBMLGG(N=657)	0.306	1.856	TCGA-DB-A4XA-01
GBMLGG(N=657)	0.274	2.8298	TCGA-28-5213-01
GBMLGG(N=657)	0.3289	1.9373	TCGA-P5-A731-01
GBMLGG(N=657)	0.3292	2.6299	TCGA-E1-A7YE-01
GBMLGG(N=657)	0.3077	2.5729	TCGA-FG-A710-01
GBMLGG(N=657)	0.3236	1.9336	TCGA-HT-8010-01
GBMLGG(N=657)	0.3023	2.4542	TCGA-DU-7299-01
GBMLGG(N=657)	0.2639	1.9598	TCGA-DB-5270-01
GBMLGG(N=657)	0.2756	2.6252	TCGA-14-0789-01
GBMLGG(N=657)	0.3322	2.3646	TCGA-KT-A74X-01
GBMLGG(N=657)	0.3292	2.5335	TCGA-DB-A75L-01
GBMLGG(N=657)	0.2961	2.0669	TCGA-HT-A616-01
GBMLGG(N=657)	0.3281	1.3219	TCGA-HT-A74K-01
GBMLGG(N=657)	0.3184	2.5874	TCGA-WY-A85C-01
GBMLGG(N=657)	0.3307	2.2265	TCGA-FG-8188-01
GBMLGG(N=657)	0.3117	2.2449	TCGA-DU-A6S7-01
GBMLGG(N=657)	0.3004	2.6392	TCGA-DU-7294-01
GBMLGG(N=657)	0.268	1.1827	TCGA-DB-5274-01
GBMLGG(N=657)	0.2631	3.4686	TCGA-28-5209-01
GBMLGG(N=657)	0.3542	2.6667	TCGA-HT-7604-01
GBMLGG(N=657)	0.3261	1.9928	TCGA-TM-A84F-01
GBMLGG(N=657)	0.3045	2.06	TCGA-DB-A64O-01
GBMLGG(N=657)	0.3233	2.854	TCGA-HT-7884-01
GBMLGG(N=657)	0.308	2.5335	TCGA-S9-A6WE-01
GBMLGG(N=657)	0.3068	2.3248	TCGA-QH-A6CY-01
GBMLGG(N=657)	0.3107	3.3234	TCGA-S9-A6WM-01
GBMLGG(N=657)	0.2892	1.5801	TCGA-28-5218-01
GBMLGG(N=657)	0.3277	2.6088	TCGA-HT-A5RA-01
GBMLGG(N=657)	0.3116	2.7591	TCGA-QH-A6CV-01
GBMLGG(N=657)	0.315	2.568	TCGA-VM-A8CE-01
GBMLGG(N=657)	0.2992	1.7949	TCGA-DU-5852-01
GBMLGG(N=657)	0.3156	2.9203	TCGA-P5-A72U-01
GBMLGG(N=657)	0.261	2.8719	TCGA-28-2514-01
GBMLGG(N=657)	0.3054	3.0669	TCGA-06-5859-01
GBMLGG(N=657)	0.3281	2.3813	TCGA-DB-A75K-01
GBMLGG(N=657)	0.3115	2.6088	TCGA-DU-6410-01
GBMLGG(N=657)	0.2915	2.281	TCGA-28-2509-01
GBMLGG(N=657)	0.3006	2.5235	TCGA-QH-A65Z-01
GBMLGG(N=657)	0.2743	2.9837	TCGA-14-1825-01
GBMLGG(N=657)	0.3209	1.696	TCGA-S9-A7IY-01
GBMLGG(N=657)	0.3122	2.5311	TCGA-P5-A781-01
GBMLGG(N=657)	0.3214	2.8836	TCGA-TM-A84G-01
GBMLGG(N=657)	0.3076	2.1277	TCGA-HW-A5KK-01
GBMLGG(N=657)	0.2577	3.0286	TCGA-E1-5311-01
GBMLGG(N=657)	0.3424	2.1077	TCGA-FG-7634-01
GBMLGG(N=657)	0.2913	2.6461	TCGA-DU-5855-01
GBMLGG(N=657)	0.2915	2.4982	TCGA-DU-6396-01
GBMLGG(N=657)	0.3315	2.8719	TCGA-19-4065-01
GBMLGG(N=657)	0.3356	2.0669	TCGA-FG-7643-01
GBMLGG(N=657)	0.3227	2.7159	TCGA-TM-A84C-01
GBMLGG(N=657)	0.2728	3.6577	TCGA-02-2485-01
GBMLGG(N=657)	0.3171	2.4699	TCGA-WY-A85E-01
GBMLGG(N=657)	0.279	2.6826	TCGA-12-1597-01
GBMLGG(N=657)	0.2715	2.3104	TCGA-28-1747-01
GBMLGG(N=657)	0.2863	2.7824	TCGA-28-2499-01
GBMLGG(N=657)	0.3159	2.6871	TCGA-DU-7298-01
GBMLGG(N=657)	0.3181	2.2296	TCGA-TM-A84T-01
GBMLGG(N=657)	0.3339	2.7677	TCGA-FG-7637-01
GBMLGG(N=657)	0.3315	2.2016	TCGA-HT-A5R9-01
GBMLGG(N=657)	0.3017	2.1375	TCGA-HT-A614-01
GBMLGG(N=657)	0.2803	1.9298	TCGA-06-0649-01
GBMLGG(N=657)	0.3077	1.8032	TCGA-QH-A65R-01
GBMLGG(N=657)	0.3257	2.2898	TCGA-FG-A60J-01
GBMLGG(N=657)	0.3082	2.3673	TCGA-FG-8189-01
GBMLGG(N=657)	0.295	1.5801	TCGA-P5-A5EY-01
GBMLGG(N=657)	0.2692	3.1587	TCGA-06-2564-01
GBMLGG(N=657)	0.2961	3.3059	TCGA-06-5408-01
GBMLGG(N=657)	0.2741	2.2957	TCGA-27-1832-01
GBMLGG(N=657)	0.2721	3.0617	TCGA-14-1829-01
GBMLGG(N=657)	0.2767	2.9146	TCGA-32-2615-01
GBMLGG(N=657)	0.2707	2.9146	TCGA-06-0158-01
GBMLGG(N=657)	0.3004	2.3363	TCGA-HT-7882-01
GBMLGG(N=657)	0.2652	2.8094	TCGA-06-2558-01
GBMLGG(N=657)	0.3254	2.669	TCGA-HT-8011-01
GBMLGG(N=657)	0.2917	2.5777	TCGA-DU-6394-01
GBMLGG(N=657)	0.2729	2.425	TCGA-28-5216-01
GBMLGG(N=657)	0.3152	2.1954	TCGA-WY-A859-01
GBMLGG(N=657)	0.3309	2.272	TCGA-WY-A85B-01
GBMLGG(N=657)	0.3065	2.488	TCGA-S9-A6UB-01
GBMLGG(N=657)	0.2799	2.6369	TCGA-28-5207-01
GBMLGG(N=657)	0.2982	2.7655	TCGA-S9-A6U6-01
GBMLGG(N=657)	0.3378	3.384	TCGA-DU-8168-01
GBMLGG(N=657)	0.2819	3.0339	TCGA-41-2572-01
GBMLGG(N=657)	0.2763	1.8797	TCGA-06-0130-01
GBMLGG(N=657)	0.2983	2.1505	TCGA-DU-7290-01
GBMLGG(N=657)	0.2849	3.5072	TCGA-06-5416-01
GBMLGG(N=657)	0.274	2.0286	TCGA-06-0168-01
GBMLGG(N=657)	0.2971	2.2388	TCGA-DU-6407-01
GBMLGG(N=657)	0.2745	1.5993	TCGA-02-0055-01
GBMLGG(N=657)	0.3289	2.4168	TCGA-HT-7601-01
GBMLGG(N=657)	0.2843	2.6871	TCGA-DU-6403-01
GBMLGG(N=657)	0.2682	2.9579	TCGA-06-5415-01
GBMLGG(N=657)	0.3077	2.757	TCGA-DB-A64R-01
GBMLGG(N=657)	0.3293	2.272	TCGA-E1-A7YQ-01
GBMLGG(N=657)	0.2937	2.5656	TCGA-DU-6405-01
GBMLGG(N=657)	0.2926	2.4594	TCGA-HW-7487-01
GBMLGG(N=657)	0.3214	1.8836	TCGA-S9-A7R2-01
GBMLGG(N=657)	0.3272	2.623	TCGA-S9-A7J1-01
GBMLGG(N=657)	0.3191	1.7442	TCGA-P5-A72X-01
GBMLGG(N=657)	0.3257	2.9317	TCGA-E1-A7YJ-01
GBMLGG(N=657)	0.2943	2.956	TCGA-06-5411-01
GBMLGG(N=657)	0.2619	3.2615	TCGA-26-5139-01
GBMLGG(N=657)	0.3378	2.3673	TCGA-HT-7690-01
GBMLGG(N=657)	0.3369	2.8778	TCGA-HT-8105-01
GBMLGG(N=657)	0.2737	2.5185	TCGA-76-4928-01
GBMLGG(N=657)	0.2763	1.7528	TCGA-06-0644-01
GBMLGG(N=657)	0.3106	2.144	TCGA-E1-A7YY-01
GBMLGG(N=657)	0.3159	1.8399	TCGA-HT-A619-01
GBMLGG(N=657)	0.2966	2.5656	TCGA-DU-6400-01
GBMLGG(N=657)	0.3204	2.3161	TCGA-P5-A737-01
GBMLGG(N=657)	0.2899	4.1276	TCGA-14-0871-01
GBMLGG(N=657)	0.3147	2.1043	TCGA-RY-A83Y-01
GBMLGG(N=657)	0.4513	2.0704	TCGA-HT-8564-01
GBMLGG(N=657)	0.3197	1.9709	TCGA-HT-7686-01
GBMLGG(N=657)	0.3181	2.2419	TCGA-E1-A7YM-01
GBMLGG(N=657)	0.3079	2.2691	TCGA-DH-A66F-01
GBMLGG(N=657)	0.2623	2.8012	TCGA-CS-5390-01
GBMLGG(N=657)	0.2953	2.2388	TCGA-S9-A6UA-01
GBMLGG(N=657)	0.2716	2.254	TCGA-32-2632-01
GBMLGG(N=657)	0.3341	2.3785	TCGA-FG-A87N-01
GBMLGG(N=657)	0.3226	2.2631	TCGA-VV-A829-01
GBMLGG(N=657)	0.3027	2.131	TCGA-DH-A66B-01
GBMLGG(N=657)	0.3312	2.1571	TCGA-HT-A5R7-01
GBMLGG(N=657)	0.3295	2.8738	TCGA-CS-5394-01
GBMLGG(N=657)	0.312	2.1795	TCGA-DH-A66D-01
GBMLGG(N=657)	0.3151	2.4356	TCGA-HT-7877-01
GBMLGG(N=657)	0.2696	2.5033	TCGA-06-0882-01
GBMLGG(N=657)	0.3062	1.86	TCGA-DU-6542-01
GBMLGG(N=657)	0.3038	1.844	TCGA-QH-A6CS-01
GBMLGG(N=657)	0.3198	2.1243	TCGA-E1-A7YU-01
GBMLGG(N=657)	0.3258	2.7026	TCGA-W9-A837-01
GBMLGG(N=657)	0.3523	2.623	TCGA-IK-7675-01
GBMLGG(N=657)	0.3466	2.1408	TCGA-DU-7306-01
GBMLGG(N=657)	0.3346	2.3923	TCGA-QH-A6X9-01
GBMLGG(N=657)	0.3121	1.7312	TCGA-S9-A6U0-01
GBMLGG(N=657)	0.3385	1.9855	TCGA-HT-7611-01
GBMLGG(N=657)	0.3165	2.4803	TCGA-S9-A6TY-01
GBMLGG(N=657)	0.2925	1.9855	TCGA-DU-A7TB-01
GBMLGG(N=657)	0.2834	1.9672	TCGA-19-2625-01
GBMLGG(N=657)	0.3048	2.189	TCGA-IK-8125-01
GBMLGG(N=657)	0.3211	1.6781	TCGA-WH-A86K-01
GBMLGG(N=657)	0.2583	1.8719	TCGA-DH-5141-01
GBMLGG(N=657)	0.3126	1.6508	TCGA-FG-A60L-01
GBMLGG(N=657)	0.2732	2.3896	TCGA-DB-5280-01
GBMLGG(N=657)	0.3186	2.4168	TCGA-S9-A7IX-01
GBMLGG(N=657)	0.2972	2.5084	TCGA-32-1980-01
GBMLGG(N=657)	0.2951	2.359	TCGA-FG-5965-01
GBMLGG(N=657)	0.3526	1.531	TCGA-P5-A5F6-01
GBMLGG(N=657)	0.2731	2.2234	TCGA-27-1834-01
GBMLGG(N=657)	0.3159	1.9964	TCGA-DU-7007-01
GBMLGG(N=657)	0.3003	2.4033	TCGA-HW-7490-01
GBMLGG(N=657)	0.3077	2.5135	TCGA-CS-6188-01
GBMLGG(N=657)	0.3029	2.8953	TCGA-CS-6668-01
GBMLGG(N=657)	0.3305	2.5311	TCGA-DU-8165-01
GBMLGG(N=657)	0.3302	2.6159	TCGA-HT-7692-01
GBMLGG(N=657)	0.3073	2.7698	TCGA-TQ-A7RM-01
GBMLGG(N=657)	0.3379	2.0875	TCGA-DU-8161-01
GBMLGG(N=657)	0.331	1.541	TCGA-P5-A736-01
GBMLGG(N=657)	0.2918	2.2234	TCGA-DU-6401-01
GBMLGG(N=657)	0.3187	2.0143	TCGA-HT-A74H-01
GBMLGG(N=657)	0.2728	2.0143	TCGA-41-2571-01
GBMLGG(N=657)	0.3217	2.7225	TCGA-TQ-A7RV-01
GBMLGG(N=657)	0.2925	2.3841	TCGA-14-0781-01
GBMLGG(N=657)	0.2932	2.3391	TCGA-HT-7483-01
GBMLGG(N=657)	0.3037	2.1827	TCGA-HT-7620-01
GBMLGG(N=657)	0.3363	2.5033	TCGA-HT-7480-01
GBMLGG(N=657)	0.2759	3.4046	TCGA-06-0157-01
GBMLGG(N=657)	0.3264	2.6206	TCGA-S9-A7J0-01
GBMLGG(N=657)	0.2826	2.2927	TCGA-12-3653-01
GBMLGG(N=657)	0.325	2.1763	TCGA-TM-A84Q-01
GBMLGG(N=657)	0.2626	2.5777	TCGA-76-4926-01
GBMLGG(N=657)	0.2808	2.4646	TCGA-26-5133-01
GBMLGG(N=657)	0.2614	3.2794	TCGA-06-2562-01
GBMLGG(N=657)	0.3174	1.9298	TCGA-RY-A847-01
GBMLGG(N=657)	0.3177	2.3785	TCGA-TQ-A7RQ-01
GBMLGG(N=657)	0.307	2.2691	TCGA-TQ-A7RW-01
GBMLGG(N=657)	0.3244	2.0215	TCGA-FG-8191-01
GBMLGG(N=657)	0.3285	2.3505	TCGA-E1-A7YW-01
GBMLGG(N=657)	0.2659	2.8094	TCGA-DB-5278-01
GBMLGG(N=657)	0.325	3.211	TCGA-E1-A7YS-01
GBMLGG(N=657)	0.353	2.4462	TCGA-HT-7695-01
GBMLGG(N=657)	0.3339	2.2509	TCGA-DU-7012-01
GBMLGG(N=657)	0.3098	2.1077	TCGA-HT-7879-01
GBMLGG(N=657)	0.3255	1.9449	TCGA-DU-A7TC-01
GBMLGG(N=657)	0.2704	2.3785	TCGA-27-2521-01
GBMLGG(N=657)	0.3507	2.1827	TCGA-HT-7680-01
GBMLGG(N=657)	0.3146	2.4329	TCGA-DB-A4X9-01
GBMLGG(N=657)	0.324	2.757	TCGA-TQ-A7RI-01
GBMLGG(N=657)	0.3096	2.189	TCGA-TM-A7CA-01
GBMLGG(N=657)	0.3124	2.6135	TCGA-QH-A86X-01
GBMLGG(N=657)	0.3275	2.7115	TCGA-DU-A76R-01
GBMLGG(N=657)	0.2628	2.729	TCGA-DH-5144-01
GBMLGG(N=657)	0.3173	3.4828	TCGA-41-5651-01
GBMLGG(N=657)	0.3159	2.0738	TCGA-E1-A7Z2-01
GBMLGG(N=657)	0.3051	2.6803	TCGA-DU-A5TP-01
GBMLGG(N=657)	0.2695	3	TCGA-06-0210-01
GBMLGG(N=657)	0.3327	2.111	TCGA-FG-8187-01
GBMLGG(N=657)	0.2753	2.4462	TCGA-E1-5304-01
GBMLGG(N=657)	0.2751	2.2357	TCGA-CS-4943-01
GBMLGG(N=657)	0.2954	3.1243	TCGA-19-5960-01
GBMLGG(N=657)	0.2763	3.1027	TCGA-06-0686-01
GBMLGG(N=657)	0.2629	2.6916	TCGA-DH-5140-01
GBMLGG(N=657)	0.3249	1.4751	TCGA-TM-A7CF-01
GBMLGG(N=657)	0.2996	2.5898	TCGA-DH-A7US-01
GBMLGG(N=657)	0.3194	2.8439	TCGA-HT-A61B-01
GBMLGG(N=657)	0.3107	2.1667	TCGA-E1-A7Z6-01
GBMLGG(N=657)	0.3135	1.7181	TCGA-HT-7857-01
GBMLGG(N=657)	0.3071	2.025	TCGA-E1-5319-01
GBMLGG(N=657)	0.3178	1.8639	TCGA-DU-A5TS-01
GBMLGG(N=657)	0.5506	2.969	TCGA-DU-6392-01
GBMLGG(N=657)	0.3199	1.6553	TCGA-QH-A6CU-01
GBMLGG(N=657)	0.2898	2.8156	TCGA-DU-6404-01
GBMLGG(N=657)	0.3289	2	TCGA-VW-A8FI-01
GBMLGG(N=657)	0.3207	2.6803	TCGA-HT-A74L-01
GBMLGG(N=657)	0.3157	2.5631	TCGA-P5-A5EU-01
GBMLGG(N=657)	0.3087	2.0108	TCGA-P5-A5EZ-01
GBMLGG(N=657)	0.3042	1.8797	TCGA-S9-A89Z-01
GBMLGG(N=657)	0.3258	2.7441	TCGA-S9-A6TZ-01
GBMLGG(N=657)	0.2997	2.1635	TCGA-FG-5963-01
GBMLGG(N=657)	0.307	2.131	TCGA-HT-A61A-01
GBMLGG(N=657)	0.3258	2.7181	TCGA-S9-A89V-01
GBMLGG(N=657)	0.3127	2.4828	TCGA-DB-A64W-01
GBMLGG(N=657)	0.2943	1.3104	TCGA-FG-A4MX-01
GBMLGG(N=657)	0.3185	1.9486	TCGA-P5-A72Z-01
GBMLGG(N=657)	0.3168	2.3813	TCGA-HT-8114-01
GBMLGG(N=657)	0.2704	3.3702	TCGA-06-2563-01
GBMLGG(N=657)	0.29	2.4777	TCGA-15-1444-01
GBMLGG(N=657)	0.2788	0.903	TCGA-32-4213-01
GBMLGG(N=657)	0.323	2.5945	TCGA-HT-7881-01
GBMLGG(N=657)	0.2727	3.1683	TCGA-15-0742-01
GBMLGG(N=657)	0.2697	1.4906	TCGA-CS-4944-01
GBMLGG(N=657)	0.3894	2.969	TCGA-06-0187-01
GBMLGG(N=657)	0.2907	3.9709	TCGA-19-1390-01
GBMLGG(N=657)	0.3129	1.7697	TCGA-S9-A7QX-01
GBMLGG(N=657)	0.3196	2.1177	TCGA-DU-A7TG-01
GBMLGG(N=657)	0.3014	2.8894	TCGA-DU-5874-01
GBMLGG(N=657)	0.3362	2.3477	TCGA-TQ-A8XE-01
GBMLGG(N=657)	0.3353	2.278	TCGA-DU-7300-01
GBMLGG(N=657)	0.3431	2.1538	TCGA-HT-7694-01
GBMLGG(N=657)	0.3498	2.9708	TCGA-HT-7471-01
GBMLGG(N=657)	0.3121	2.462	TCGA-DB-A4XD-01
GBMLGG(N=657)	0.3029	2.4223	TCGA-TQ-A7RK-01
GBMLGG(N=657)	0.3106	2.2388	TCGA-HT-7475-01
GBMLGG(N=657)	0.3066	2.5286	TCGA-TQ-A7RO-01
GBMLGG(N=657)	0.3317	2.2357	TCGA-HT-7902-01
GBMLGG(N=657)	0.2984	2.1177	TCGA-FG-A711-01
GBMLGG(N=657)	0.2881	2.6938	TCGA-06-2557-01
GBMLGG(N=657)	0.2762	2.0108	TCGA-DB-5276-01
GBMLGG(N=657)	0.3176	2.17	TCGA-P5-A730-01
GBMLGG(N=657)	0.3261	2.2869	TCGA-E1-A7YD-01
GBMLGG(N=657)	0.3228	1.8238	TCGA-HT-A74O-01
GBMLGG(N=657)	0.3105	1.5753	TCGA-HT-8015-01
GBMLGG(N=657)	0.3272	1.9928	TCGA-HT-A74J-01
GBMLGG(N=657)	0.267	3.1227	TCGA-06-0878-01
GBMLGG(N=657)	0.323	1.8197	TCGA-DH-A669-01
GBMLGG(N=657)	0.2758	3.2794	TCGA-06-0129-01
GBMLGG(N=657)	0.3049	2.1505	TCGA-HT-A617-01
GBMLGG(N=657)	0.2652	2.7824	TCGA-16-1045-01
GBMLGG(N=657)	0.2749	2.5286	TCGA-06-2567-01
GBMLGG(N=657)	0.321	2.9011	TCGA-32-2616-01
GBMLGG(N=657)	0.3393	2.2172	TCGA-HT-7605-01
GBMLGG(N=657)	0.3207	2.3757	TCGA-S9-A6WO-01
GBMLGG(N=657)	0.2613	3.0462	TCGA-28-5208-01
GBMLGG(N=657)	0.2911	2.2296	TCGA-06-1804-01
GBMLGG(N=657)	0.3271	1.6182	TCGA-QH-A6CX-01
GBMLGG(N=657)	0.2618	2.8875	TCGA-14-2554-01
GBMLGG(N=657)	0.3366	2.3673	TCGA-P5-A5F4-01
GBMLGG(N=657)	0.3053	2.4436	TCGA-DU-A76K-01
GBMLGG(N=657)	0.3204	2.275	TCGA-VM-A8CH-01
GBMLGG(N=657)	0.3513	2.189	TCGA-HT-7609-01
GBMLGG(N=657)	0.2737	2.9317	TCGA-27-2528-01
GBMLGG(N=657)	0.3233	2.3391	TCGA-QH-A6X4-01
GBMLGG(N=657)	0.3082	1.9745	TCGA-DH-A7UV-01
GBMLGG(N=657)	0.3229	3.4841	TCGA-TM-A7C3-01
GBMLGG(N=657)	0.3054	2.2016	TCGA-S9-A6WG-01
GBMLGG(N=657)	0.3491	3.3448	TCGA-06-5858-01
GBMLGG(N=657)	0.3072	2.0669	TCGA-FG-6690-01
GBMLGG(N=657)	0.3418	2.0566	TCGA-DU-8167-01
GBMLGG(N=657)	0.3232	1.4957	TCGA-QH-A65X-01
GBMLGG(N=657)	0.2721	2.0669	TCGA-06-0178-01
GBMLGG(N=657)	0.3274	1.9928	TCGA-P5-A780-01
GBMLGG(N=657)	0.2649	2.0392	TCGA-E1-5302-01
GBMLGG(N=657)	0.2769	2.3533	TCGA-14-1823-01
GBMLGG(N=657)	0.3105	1.8797	TCGA-HW-A5KJ-01
GBMLGG(N=657)	0.3072	2.4356	TCGA-R8-A6MO-01
GBMLGG(N=657)	0.3321	1.8156	TCGA-FG-7636-01
GBMLGG(N=657)	0.2888	1.9298	TCGA-CS-6290-01
GBMLGG(N=657)	0.2986	2.342	TCGA-DU-5847-01
GBMLGG(N=657)	0.3013	2.7824	TCGA-DU-6406-01
GBMLGG(N=657)	0.2901	2.6415	TCGA-06-0743-01
GBMLGG(N=657)	0.3428	3.0925	TCGA-TM-A84B-01
LGG(N=506)	0.3226	2.7463	TCGA-S9-A7J2-01
LGG(N=506)	0.3294	1.7782	TCGA-E1-A7YI-01
LGG(N=506)	0.3434	2.8699	TCGA-DU-7302-01
LGG(N=506)	0.331	2.8339	TCGA-DU-A7TI-01
LGG(N=506)	0.3291	1.9373	TCGA-P5-A5EX-01
LGG(N=506)	0.3059	1.8115	TCGA-HT-8563-01
LGG(N=506)	0.3046	2.6112	TCGA-FG-A60K-01
LGG(N=506)	0.2936	2.5729	TCGA-CS-5397-01
LGG(N=506)	0.2614	2.4329	TCGA-E1-5322-01
LGG(N=506)	0.3126	1.926	TCGA-HT-8558-01
LGG(N=506)	0.2927	2.0669	TCGA-S9-A6U8-01
LGG(N=506)	0.3046	2.2927	TCGA-HT-7854-01
LGG(N=506)	0.3082	1.9107	TCGA-HT-7467-01
LGG(N=506)	0.3173	2.3813	TCGA-HT-7874-01
LGG(N=506)	0.3293	2.2449	TCGA-S9-A6TV-01
LGG(N=506)	0.3279	2.0392	TCGA-VM-A8CD-01
LGG(N=506)	0.3365	2.2479	TCGA-HT-7616-01
LGG(N=506)	0.3216	3.025	TCGA-KT-A7W1-01
LGG(N=506)	0.3259	2.1473	TCGA-P5-A5F2-01
LGG(N=506)	0.3408	2.2296	TCGA-HT-7607-01
LGG(N=506)	0.3182	2.7159	TCGA-HT-7873-01
LGG(N=506)	0.3088	2.2265	TCGA-HT-7603-01
LGG(N=506)	0.2945	2.2957	TCGA-DB-A64P-01
LGG(N=506)	0.2981	1.9745	TCGA-HW-7486-01
LGG(N=506)	0.3352	1.9561	TCGA-P5-A5F1-01
LGG(N=506)	0.3028	1.86	TCGA-DU-7011-01
LGG(N=506)	0.3367	2.121	TCGA-P5-A77X-01
LGG(N=506)	0.3079	2.1954	TCGA-HW-7493-01
LGG(N=506)	0.3185	1.6871	TCGA-VM-A8CA-01
LGG(N=506)	0.3113	2.4409	TCGA-DU-7015-01
LGG(N=506)	0.3282	2.0669	TCGA-TM-A7C5-01
LGG(N=506)	0.2975	2.2927	TCGA-DU-8162-01
LGG(N=506)	0.3239	2.2869	TCGA-TM-A84O-01
LGG(N=506)	0.3032	2.2234	TCGA-S9-A7R3-01
LGG(N=506)	0.307	2.6713	TCGA-TQ-A7RN-01
LGG(N=506)	0.331	2.3868	TCGA-DU-A6S6-01
LGG(N=506)	0.3327	1.8156	TCGA-P5-A735-01
LGG(N=506)	0.3188	1.9782	TCGA-HT-7691-01
LGG(N=506)	0.3142	1.7093	TCGA-FG-A6J1-01
LGG(N=506)	0.3103	2.111	TCGA-S9-A7R7-01
LGG(N=506)	0.2903	2.8156	TCGA-DU-6402-01
LGG(N=506)	0.3053	1.9373	TCGA-HT-7684-01
LGG(N=506)	0.3196	2.8197	TCGA-HT-8104-01
LGG(N=506)	0.3294	2.3646	TCGA-FN-7833-01
LGG(N=506)	0.2863	2.1043	TCGA-HT-7473-01
LGG(N=506)	0.3202	1.8758	TCGA-HT-8019-01
LGG(N=506)	0.3148	3.1276	TCGA-TQ-A7RU-01
LGG(N=506)	0.2994	2.3505	TCGA-DB-A4XF-01
LGG(N=506)	0.3232	1.844	TCGA-FG-A713-01
LGG(N=506)	0.3183	3.1779	TCGA-E1-A7YL-01
LGG(N=506)	0.2798	2.669	TCGA-CS-5396-01
LGG(N=506)	0.3312	3.1243	TCGA-HW-8322-01
LGG(N=506)	0.3187	1.531	TCGA-S9-A6U9-01
LGG(N=506)	0.3427	1.856	TCGA-HT-7676-01
LGG(N=506)	0.3254	3.2048	TCGA-HT-7469-01
LGG(N=506)	0.3039	2.6461	TCGA-HT-7478-01
LGG(N=506)	0.3286	2.3277	TCGA-DU-A5TW-01
LGG(N=506)	0.3238	1.9709	TCGA-S9-A6TX-01
LGG(N=506)	0.3219	1.9222	TCGA-RY-A83Z-01
LGG(N=506)	0.3011	2.131	TCGA-FG-A6IZ-01
LGG(N=506)	0.2736	2.2141	TCGA-CS-4941-01
LGG(N=506)	0.3253	2.3016	TCGA-DH-A7UT-01
LGG(N=506)	0.2859	1.7181	TCGA-DU-5871-01
LGG(N=506)	0.3223	2.1635	TCGA-HW-8321-01
LGG(N=506)	0.3039	2.6622	TCGA-EZ-7264-01
LGG(N=506)	0.303	1.9561	TCGA-CS-6666-01
LGG(N=506)	0.3073	2.6369	TCGA-HW-7491-01
LGG(N=506)	0.2989	2.4141	TCGA-S9-A6U1-01
LGG(N=506)	0.3001	2.3757	TCGA-E1-5307-01
LGG(N=506)	0.3227	2.8032	TCGA-DU-A76L-01
LGG(N=506)	0.2961	2.3868	TCGA-HW-7495-01
LGG(N=506)	0.292	1.8992	TCGA-CS-6669-01
LGG(N=506)	0.328	2.1827	TCGA-HT-7481-01
LGG(N=506)	0.3338	2.568	TCGA-DU-8163-01
LGG(N=506)	0.317	2.0908	TCGA-HT-8110-01
LGG(N=506)	0.3244	2.1795	TCGA-RY-A840-01
LGG(N=506)	0.3188	1.5261	TCGA-VM-A8C9-01
LGG(N=506)	0.3108	2.8278	TCGA-HW-8319-01
LGG(N=506)	0.326	1.6915	TCGA-QH-A6CW-01
LGG(N=506)	0.2838	2.7181	TCGA-DU-5870-01
LGG(N=506)	0.3258	2.3391	TCGA-TM-A84S-01
LGG(N=506)	0.3215	2.3505	TCGA-RY-A845-01
LGG(N=506)	0.3007	2.2509	TCGA-FG-8182-01
LGG(N=506)	0.3084	1.511	TCGA-FG-6688-01
LGG(N=506)	0.3122	2.0908	TCGA-TQ-A7RP-01
LGG(N=506)	0.3363	1.848	TCGA-HT-8113-01
LGG(N=506)	0.3139	2.1922	TCGA-HT-7689-01
LGG(N=506)	0.3535	1.7866	TCGA-FG-7638-01
LGG(N=506)	0.3016	3.3234	TCGA-DU-7013-01
LGG(N=506)	0.3266	1.9891	TCGA-E1-A7Z3-01
LGG(N=506)	0.3046	1.7991	TCGA-HT-7476-01
LGG(N=506)	0.3074	2.6599	TCGA-TQ-A7RG-01
LGG(N=506)	0.3245	1.8639	TCGA-FG-8181-01
LGG(N=506)	0.3107	1.9964	TCGA-DU-A7T6-01
LGG(N=506)	0.3289	2.359	TCGA-DB-A4XC-01
LGG(N=506)	0.3281	2.4115	TCGA-FG-A4MW-01
LGG(N=506)	0.2682	2.5059	TCGA-DH-5142-01
LGG(N=506)	0.3006	2.5435	TCGA-S9-A6U2-01
LGG(N=506)	0.3208	2.4168	TCGA-TQ-A7RH-01
LGG(N=506)	0.3329	1.9745	TCGA-DB-A75M-01
LGG(N=506)	0.3326	2.5558	TCGA-HT-8012-01
LGG(N=506)	0.3171	2.2388	TCGA-S9-A7QW-01
LGG(N=506)	0.325	1.8679	TCGA-P5-A733-01
LGG(N=506)	0.3246	2.0143	TCGA-E1-A7Z4-01
LGG(N=506)	0.3103	1.7907	TCGA-DU-A5TR-01
LGG(N=506)	0.3305	2.3561	TCGA-FG-8185-01
LGG(N=506)	0.3379	2.2296	TCGA-HW-8320-01
LGG(N=506)	0.3037	2.0875	TCGA-CS-6667-01
LGG(N=506)	0.2822	1.7949	TCGA-DU-5849-01
LGG(N=506)	0.2803	2.6276	TCGA-DB-5279-01
LGG(N=506)	0.3002	2.1277	TCGA-CS-6670-01
LGG(N=506)	0.3035	2.0215	TCGA-DB-A64V-01
LGG(N=506)	0.2846	2.3448	TCGA-DU-5854-01
LGG(N=506)	0.3079	2.4383	TCGA-DH-A7UR-01
LGG(N=506)	0.3037	2.2326	TCGA-S9-A6WL-01
LGG(N=506)	0.3401	1.7442	TCGA-HT-7880-01
LGG(N=506)	0.267	1.7907	TCGA-E1-5318-01
LGG(N=506)	0.3022	2.7949	TCGA-DU-6393-01
LGG(N=506)	0.2998	2.0215	TCGA-DU-5853-01
LGG(N=506)	0.3326	3.0875	TCGA-TM-A84J-01
LGG(N=506)	0.3002	2.6135	TCGA-FG-5962-01
LGG(N=506)	0.3305	2.0976	TCGA-F6-A8O4-01
LGG(N=506)	0.3215	2.278	TCGA-S9-A7R1-01
LGG(N=506)	0.3177	2.9855	TCGA-TM-A84M-01
LGG(N=506)	0.3127	1.856	TCGA-HT-8107-01
LGG(N=506)	0.3079	2.2016	TCGA-P5-A5ET-01
LGG(N=506)	0.322	1.8719	TCGA-P5-A72W-01
LGG(N=506)	0.3158	2.0976	TCGA-FG-A70Y-01
LGG(N=506)	0.3172	2.1473	TCGA-TM-A84R-01
LGG(N=506)	0.2977	1.9069	TCGA-HW-A5KM-01
LGG(N=506)	0.324	2.5945	TCGA-HT-7477-01
LGG(N=506)	0.3257	2.5509	TCGA-FG-A87Q-01
LGG(N=506)	0.3071	2.2419	TCGA-FG-A70Z-01
LGG(N=506)	0.3113	3.4397	TCGA-FG-A4MU-01
LGG(N=506)	0.3091	2.5921	TCGA-DB-A4XB-01
LGG(N=506)	0.3142	2.144	TCGA-WY-A85D-01
LGG(N=506)	0.3328	2.9011	TCGA-FG-7641-01
LGG(N=506)	0.3001	1.6276	TCGA-DU-5872-01
LGG(N=506)	0.3059	2.2419	TCGA-FG-6689-01
LGG(N=506)	0.2819	2.1635	TCGA-DB-5277-01
LGG(N=506)	0.2926	2.6848	TCGA-HT-A615-01
LGG(N=506)	0.3472	2.3305	TCGA-DU-7301-01
LGG(N=506)	0.3161	2.4982	TCGA-P5-A5EW-01
LGG(N=506)	0.3218	2.4329	TCGA-HT-A5RB-01
LGG(N=506)	0.3204	2.5993	TCGA-E1-A7YN-01
LGG(N=506)	0.3276	2.729	TCGA-QH-A6XC-01
LGG(N=506)	0.306	1.8197	TCGA-S9-A6WN-01
LGG(N=506)	0.298	2.1985	TCGA-DB-A64L-01
LGG(N=506)	0.3189	2.8816	TCGA-TM-A84I-01
LGG(N=506)	0.3324	2.3785	TCGA-QH-A6CZ-01
LGG(N=506)	0.3216	1.6323	TCGA-WY-A858-01
LGG(N=506)	0.3204	2.4751	TCGA-VM-A8CB-01
LGG(N=506)	0.3315	1.257	TCGA-VM-A8CF-01
LGG(N=506)	0.3413	1.926	TCGA-HT-7608-01
LGG(N=506)	0.303	1.9709	TCGA-CS-4938-01
LGG(N=506)	0.3222	1.9709	TCGA-QH-A6X5-01
LGG(N=506)	0.317	2.5335	TCGA-DU-8166-01
LGG(N=506)	0.3227	2.1922	TCGA-HT-8018-01
LGG(N=506)	0.2991	2.0356	TCGA-DU-7292-01
LGG(N=506)	0.3292	1.546	TCGA-S9-A6TU-01
LGG(N=506)	0.3294	1.3562	TCGA-DB-A75P-01
LGG(N=506)	0.2903	2.111	TCGA-FG-6691-01
LGG(N=506)	0.303	2.2141	TCGA-DU-6399-01
LGG(N=506)	0.3264	2.17	TCGA-S9-A7IQ-01
LGG(N=506)	0.3054	2.1342	TCGA-S9-A6WI-01
LGG(N=506)	0.3057	2.1375	TCGA-DB-A64S-01
LGG(N=506)	0.2976	2.9837	TCGA-FG-6692-01
LGG(N=506)	0.2992	1.6781	TCGA-HW-7489-01
LGG(N=506)	0.3313	2.3132	TCGA-R8-A6YH-01
LGG(N=506)	0.311	1.9373	TCGA-HT-A618-01
LGG(N=506)	0.2997	1.7907	TCGA-QH-A65S-01
LGG(N=506)	0.32	2.2509	TCGA-DU-7019-01
LGG(N=506)	0.3345	3.1891	TCGA-DU-A7TJ-01
LGG(N=506)	0.3296	3.1293	TCGA-TM-A84H-01
LGG(N=506)	0.3175	2.3391	TCGA-S9-A7R8-01
LGG(N=506)	0.3098	1.9598	TCGA-S9-A7R4-01
LGG(N=506)	0.3214	2.278	TCGA-S9-A7J3-01
LGG(N=506)	0.3247	1.8319	TCGA-TM-A84L-01
LGG(N=506)	0.3282	2.6135	TCGA-E1-A7YH-01
LGG(N=506)	0.3075	2.2079	TCGA-P5-A5EV-01
LGG(N=506)	0.3146	2.8933	TCGA-DU-A7TD-01
LGG(N=506)	0.3049	1.848	TCGA-HW-A5KL-01
LGG(N=506)	0.3255	2.4436	TCGA-RY-A83X-01
LGG(N=506)	0.3401	2.5874	TCGA-HT-7687-01
LGG(N=506)	0.3252	2.1144	TCGA-WY-A85A-01
LGG(N=506)	0.2716	2.4168	TCGA-DB-5281-01
LGG(N=506)	0.3297	1.8992	TCGA-E1-A7YK-01
LGG(N=506)	0.3018	2.1763	TCGA-DU-A5TU-01
LGG(N=506)	0.2979	2.1375	TCGA-DU-A7TA-01
LGG(N=506)	0.2735	2.9524	TCGA-CS-5395-01
LGG(N=506)	0.3198	3.0339	TCGA-TQ-A7RR-01
LGG(N=506)	0.3252	1.9928	TCGA-HT-A5R5-01
LGG(N=506)	0.3081	2.06	TCGA-QH-A65V-01
LGG(N=506)	0.3241	2.3191	TCGA-S9-A6WP-01
LGG(N=506)	0.3013	2.2172	TCGA-S9-A6U5-01
LGG(N=506)	0.321	2.2957	TCGA-E1-A7YO-01
LGG(N=506)	0.3311	2.3618	TCGA-QH-A6X8-01
LGG(N=506)	0.3365	2.511	TCGA-HT-7610-01
LGG(N=506)	0.3477	2.9222	TCGA-HT-7875-01
LGG(N=506)	0.3192	2.4777	TCGA-R8-A6MK-01
LGG(N=506)	0.3298	2.4195	TCGA-P5-A5F0-01
LGG(N=506)	0.3227	2.2172	TCGA-R8-A73M-01
LGG(N=506)	0.3057	1.8836	TCGA-S9-A6TS-01
LGG(N=506)	0.3338	1.9373	TCGA-S9-A6TW-01
LGG(N=506)	0.2619	1.4854	TCGA-E1-5303-01
LGG(N=506)	0.2975	2.342	TCGA-HT-7606-01
LGG(N=506)	0.3029	2.5874	TCGA-DU-6408-01
LGG(N=506)	0.2944	1.8953	TCGA-FG-5964-01
LGG(N=506)	0.3118	3.0054	TCGA-DB-A64Q-01
LGG(N=506)	0.3315	1.8639	TCGA-S9-A7IZ-01
LGG(N=506)	0.2988	2.846	TCGA-S9-A6WH-01
LGG(N=506)	0.3357	2.0426	TCGA-HT-7602-01
LGG(N=506)	0.3299	2.6206	TCGA-DU-A6S8-01
LGG(N=506)	0.3188	2.3978	TCGA-HT-7858-01
LGG(N=506)	0.3097	3.3868	TCGA-HT-7860-01
LGG(N=506)	0.3065	2.729	TCGA-DU-7006-01
LGG(N=506)	0.2989	2.5485	TCGA-TQ-A7RS-01
LGG(N=506)	0.3058	2.2869	TCGA-DU-7009-01
LGG(N=506)	0.3135	2.3729	TCGA-DU-7010-01
LGG(N=506)	0.3128	2.425	TCGA-QH-A6X3-01
LGG(N=506)	0.342	3.1077	TCGA-DU-8164-01
LGG(N=506)	0.3024	2.3477	TCGA-DU-7018-01
LGG(N=506)	0.3173	1.8032	TCGA-RY-A843-01
LGG(N=506)	0.3225	2.1603	TCGA-DU-7014-01
LGG(N=506)	0.3422	3.1891	TCGA-HT-7693-01
LGG(N=506)	0.3098	1.0286	TCGA-FG-A6J3-01
LGG(N=506)	0.3186	1.9411	TCGA-HT-8106-01
LGG(N=506)	0.2962	2.4594	TCGA-HT-7472-01
LGG(N=506)	0.333	2.546	TCGA-HT-7855-01
LGG(N=506)	0.3259	2.5607	TCGA-DB-A4XG-01
LGG(N=506)	0.3144	2.3978	TCGA-HT-A5RC-01
LGG(N=506)	0.3238	2.6252	TCGA-VM-A8C8-01
LGG(N=506)	0.3192	2.8379	TCGA-HT-7681-01
LGG(N=506)	0.3401	2.3104	TCGA-DU-A6S2-01
LGG(N=506)	0.3361	1.6461	TCGA-DU-7309-01
LGG(N=506)	0.3094	1.7697	TCGA-DB-A4XH-01
LGG(N=506)	0.3123	1.4436	TCGA-HT-7485-01
LGG(N=506)	0.3031	3.5385	TCGA-VW-A7QS-01
LGG(N=506)	0.3199	1.7268	TCGA-VV-A86M-01
LGG(N=506)	0.321	3.3363	TCGA-E1-A7YV-01
LGG(N=506)	0.3085	2.6299	TCGA-HT-7468-01
LGG(N=506)	0.3353	2.9449	TCGA-HT-7677-01
LGG(N=506)	0.3033	2.3334	TCGA-DU-A5TY-01
LGG(N=506)	0.3149	2.3363	TCGA-HT-8109-01
LGG(N=506)	0.3132	1.511	TCGA-HT-7479-01
LGG(N=506)	0.2726	2.7485	TCGA-DB-5275-01
LGG(N=506)	0.3311	2.1243	TCGA-TM-A7C4-01
LGG(N=506)	0.3194	2.6088	TCGA-DH-A7UU-01
LGG(N=506)	0.3128	2.1603	TCGA-HT-A4DV-01
LGG(N=506)	0.3213	2.6554	TCGA-FG-8186-01
LGG(N=506)	0.2957	2.2016	TCGA-FG-A4MT-01
LGG(N=506)	0.3067	2.0942	TCGA-E1-5305-01
LGG(N=506)	0.2715	1.8758	TCGA-CS-5393-01
LGG(N=506)	0.2954	2.0807	TCGA-DU-6395-01
LGG(N=506)	0.3072	2.1731	TCGA-DB-A64X-01
LGG(N=506)	0.3268	2.8319	TCGA-S9-A7IS-01
LGG(N=506)	0.3203	1.9298	TCGA-HT-7856-01
LGG(N=506)	0.3085	2.0669	TCGA-QH-A6XA-01
LGG(N=506)	0.3201	2.111	TCGA-P5-A77W-01
LGG(N=506)	0.281	1.8156	TCGA-CS-4942-01
LGG(N=506)	0.2942	3.26	TCGA-CS-6186-01
LGG(N=506)	0.3056	2.3132	TCGA-DU-7008-01
LGG(N=506)	0.3311	2.4931	TCGA-HT-7688-01
LGG(N=506)	0.3095	1.7655	TCGA-DU-A7T8-01
LGG(N=506)	0.3307	1.6826	TCGA-DU-A6S3-01
LGG(N=506)	0.3034	2.6041	TCGA-DB-A64U-01
LGG(N=506)	0.2984	2.6392	TCGA-HT-A61C-01
LGG(N=506)	0.3059	1.9891	TCGA-TQ-A7RF-01
LGG(N=506)	0.3289	2.5607	TCGA-F6-A8O3-01
LGG(N=506)	0.3103	2.597	TCGA-R8-A6ML-01
LGG(N=506)	0.3051	2.5729	TCGA-DU-A5TT-01
LGG(N=506)	0.3252	2.2661	TCGA-QH-A870-01
LGG(N=506)	0.3276	1.6041	TCGA-DB-A75O-01
LGG(N=506)	0.322	1.844	TCGA-HT-8111-01
LGG(N=506)	0.3165	2.4087	TCGA-S9-A7QZ-01
LGG(N=506)	0.2724	2.3277	TCGA-DB-5273-01
LGG(N=506)	0.3411	2.2419	TCGA-HT-7470-01
LGG(N=506)	0.3172	2.3729	TCGA-FG-A4MY-01
LGG(N=506)	0.3235	2.5825	TCGA-HT-8108-01
LGG(N=506)	0.2953	2.5435	TCGA-DB-A4XE-01
LGG(N=506)	0.3359	1.4276	TCGA-HT-A4DS-01
LGG(N=506)	0.345	2.3391	TCGA-DU-8158-01
LGG(N=506)	0.3025	2.0908	TCGA-HT-7474-01
LGG(N=506)	0.2646	1.5656	TCGA-DH-5143-01
LGG(N=506)	0.2963	2.0566	TCGA-TQ-A7RJ-01
LGG(N=506)	0.3143	2.3334	TCGA-S9-A7QY-01
LGG(N=506)	0.306	1.856	TCGA-DB-A4XA-01
LGG(N=506)	0.3289	1.9373	TCGA-P5-A731-01
LGG(N=506)	0.3292	2.6299	TCGA-E1-A7YE-01
LGG(N=506)	0.3077	2.5729	TCGA-FG-A710-01
LGG(N=506)	0.3236	1.9336	TCGA-HT-8010-01
LGG(N=506)	0.3023	2.4542	TCGA-DU-7299-01
LGG(N=506)	0.2639	1.9598	TCGA-DB-5270-01
LGG(N=506)	0.3322	2.3646	TCGA-KT-A74X-01
LGG(N=506)	0.3292	2.5335	TCGA-DB-A75L-01
LGG(N=506)	0.2961	2.0669	TCGA-HT-A616-01
LGG(N=506)	0.3281	1.3219	TCGA-HT-A74K-01
LGG(N=506)	0.3184	2.5874	TCGA-WY-A85C-01
LGG(N=506)	0.3307	2.2265	TCGA-FG-8188-01
LGG(N=506)	0.3117	2.2449	TCGA-DU-A6S7-01
LGG(N=506)	0.3004	2.6392	TCGA-DU-7294-01
LGG(N=506)	0.268	1.1827	TCGA-DB-5274-01
LGG(N=506)	0.3542	2.6667	TCGA-HT-7604-01
LGG(N=506)	0.3261	1.9928	TCGA-TM-A84F-01
LGG(N=506)	0.3045	2.06	TCGA-DB-A64O-01
LGG(N=506)	0.3233	2.854	TCGA-HT-7884-01
LGG(N=506)	0.308	2.5335	TCGA-S9-A6WE-01
LGG(N=506)	0.3068	2.3248	TCGA-QH-A6CY-01
LGG(N=506)	0.3107	3.3234	TCGA-S9-A6WM-01
LGG(N=506)	0.3277	2.6088	TCGA-HT-A5RA-01
LGG(N=506)	0.3116	2.7591	TCGA-QH-A6CV-01
LGG(N=506)	0.315	2.568	TCGA-VM-A8CE-01
LGG(N=506)	0.2992	1.7949	TCGA-DU-5852-01
LGG(N=506)	0.3156	2.9203	TCGA-P5-A72U-01
LGG(N=506)	0.3281	2.3813	TCGA-DB-A75K-01
LGG(N=506)	0.3115	2.6088	TCGA-DU-6410-01
LGG(N=506)	0.3006	2.5235	TCGA-QH-A65Z-01
LGG(N=506)	0.3209	1.696	TCGA-S9-A7IY-01
LGG(N=506)	0.3122	2.5311	TCGA-P5-A781-01
LGG(N=506)	0.3214	2.8836	TCGA-TM-A84G-01
LGG(N=506)	0.3076	2.1277	TCGA-HW-A5KK-01
LGG(N=506)	0.2577	3.0286	TCGA-E1-5311-01
LGG(N=506)	0.3424	2.1077	TCGA-FG-7634-01
LGG(N=506)	0.2913	2.6461	TCGA-DU-5855-01
LGG(N=506)	0.2915	2.4982	TCGA-DU-6396-01
LGG(N=506)	0.3356	2.0669	TCGA-FG-7643-01
LGG(N=506)	0.3227	2.7159	TCGA-TM-A84C-01
LGG(N=506)	0.3171	2.4699	TCGA-WY-A85E-01
LGG(N=506)	0.3159	2.6871	TCGA-DU-7298-01
LGG(N=506)	0.3181	2.2296	TCGA-TM-A84T-01
LGG(N=506)	0.3339	2.7677	TCGA-FG-7637-01
LGG(N=506)	0.3315	2.2016	TCGA-HT-A5R9-01
LGG(N=506)	0.3017	2.1375	TCGA-HT-A614-01
LGG(N=506)	0.3077	1.8032	TCGA-QH-A65R-01
LGG(N=506)	0.3257	2.2898	TCGA-FG-A60J-01
LGG(N=506)	0.3082	2.3673	TCGA-FG-8189-01
LGG(N=506)	0.295	1.5801	TCGA-P5-A5EY-01
LGG(N=506)	0.3004	2.3363	TCGA-HT-7882-01
LGG(N=506)	0.3254	2.669	TCGA-HT-8011-01
LGG(N=506)	0.2917	2.5777	TCGA-DU-6394-01
LGG(N=506)	0.3152	2.1954	TCGA-WY-A859-01
LGG(N=506)	0.3309	2.272	TCGA-WY-A85B-01
LGG(N=506)	0.3065	2.488	TCGA-S9-A6UB-01
LGG(N=506)	0.2982	2.7655	TCGA-S9-A6U6-01
LGG(N=506)	0.3378	3.384	TCGA-DU-8168-01
LGG(N=506)	0.2983	2.1505	TCGA-DU-7290-01
LGG(N=506)	0.2971	2.2388	TCGA-DU-6407-01
LGG(N=506)	0.3289	2.4168	TCGA-HT-7601-01
LGG(N=506)	0.2843	2.6871	TCGA-DU-6403-01
LGG(N=506)	0.3077	2.757	TCGA-DB-A64R-01
LGG(N=506)	0.3293	2.272	TCGA-E1-A7YQ-01
LGG(N=506)	0.2937	2.5656	TCGA-DU-6405-01
LGG(N=506)	0.2926	2.4594	TCGA-HW-7487-01
LGG(N=506)	0.3214	1.8836	TCGA-S9-A7R2-01
LGG(N=506)	0.3272	2.623	TCGA-S9-A7J1-01
LGG(N=506)	0.3191	1.7442	TCGA-P5-A72X-01
LGG(N=506)	0.3257	2.9317	TCGA-E1-A7YJ-01
LGG(N=506)	0.3378	2.3673	TCGA-HT-7690-01
LGG(N=506)	0.3369	2.8778	TCGA-HT-8105-01
LGG(N=506)	0.3106	2.144	TCGA-E1-A7YY-01
LGG(N=506)	0.3159	1.8399	TCGA-HT-A619-01
LGG(N=506)	0.2966	2.5656	TCGA-DU-6400-01
LGG(N=506)	0.3204	2.3161	TCGA-P5-A737-01
LGG(N=506)	0.3147	2.1043	TCGA-RY-A83Y-01
LGG(N=506)	0.4513	2.0704	TCGA-HT-8564-01
LGG(N=506)	0.3197	1.9709	TCGA-HT-7686-01
LGG(N=506)	0.3181	2.2419	TCGA-E1-A7YM-01
LGG(N=506)	0.3079	2.2691	TCGA-DH-A66F-01
LGG(N=506)	0.2623	2.8012	TCGA-CS-5390-01
LGG(N=506)	0.2953	2.2388	TCGA-S9-A6UA-01
LGG(N=506)	0.3341	2.3785	TCGA-FG-A87N-01
LGG(N=506)	0.3226	2.2631	TCGA-VV-A829-01
LGG(N=506)	0.3027	2.131	TCGA-DH-A66B-01
LGG(N=506)	0.3312	2.1571	TCGA-HT-A5R7-01
LGG(N=506)	0.3295	2.8738	TCGA-CS-5394-01
LGG(N=506)	0.312	2.1795	TCGA-DH-A66D-01
LGG(N=506)	0.3151	2.4356	TCGA-HT-7877-01
LGG(N=506)	0.3062	1.86	TCGA-DU-6542-01
LGG(N=506)	0.3038	1.844	TCGA-QH-A6CS-01
LGG(N=506)	0.3198	2.1243	TCGA-E1-A7YU-01
LGG(N=506)	0.3258	2.7026	TCGA-W9-A837-01
LGG(N=506)	0.3523	2.623	TCGA-IK-7675-01
LGG(N=506)	0.3466	2.1408	TCGA-DU-7306-01
LGG(N=506)	0.3346	2.3923	TCGA-QH-A6X9-01
LGG(N=506)	0.3121	1.7312	TCGA-S9-A6U0-01
LGG(N=506)	0.3385	1.9855	TCGA-HT-7611-01
LGG(N=506)	0.3165	2.4803	TCGA-S9-A6TY-01
LGG(N=506)	0.2925	1.9855	TCGA-DU-A7TB-01
LGG(N=506)	0.3048	2.189	TCGA-IK-8125-01
LGG(N=506)	0.3211	1.6781	TCGA-WH-A86K-01
LGG(N=506)	0.2583	1.8719	TCGA-DH-5141-01
LGG(N=506)	0.3126	1.6508	TCGA-FG-A60L-01
LGG(N=506)	0.2732	2.3896	TCGA-DB-5280-01
LGG(N=506)	0.3186	2.4168	TCGA-S9-A7IX-01
LGG(N=506)	0.2951	2.359	TCGA-FG-5965-01
LGG(N=506)	0.3526	1.531	TCGA-P5-A5F6-01
LGG(N=506)	0.3159	1.9964	TCGA-DU-7007-01
LGG(N=506)	0.3003	2.4033	TCGA-HW-7490-01
LGG(N=506)	0.3077	2.5135	TCGA-CS-6188-01
LGG(N=506)	0.3029	2.8953	TCGA-CS-6668-01
LGG(N=506)	0.3305	2.5311	TCGA-DU-8165-01
LGG(N=506)	0.3302	2.6159	TCGA-HT-7692-01
LGG(N=506)	0.3073	2.7698	TCGA-TQ-A7RM-01
LGG(N=506)	0.3379	2.0875	TCGA-DU-8161-01
LGG(N=506)	0.331	1.541	TCGA-P5-A736-01
LGG(N=506)	0.2918	2.2234	TCGA-DU-6401-01
LGG(N=506)	0.3187	2.0143	TCGA-HT-A74H-01
LGG(N=506)	0.3217	2.7225	TCGA-TQ-A7RV-01
LGG(N=506)	0.2932	2.3391	TCGA-HT-7483-01
LGG(N=506)	0.3037	2.1827	TCGA-HT-7620-01
LGG(N=506)	0.3363	2.5033	TCGA-HT-7480-01
LGG(N=506)	0.3264	2.6206	TCGA-S9-A7J0-01
LGG(N=506)	0.325	2.1763	TCGA-TM-A84Q-01
LGG(N=506)	0.3174	1.9298	TCGA-RY-A847-01
LGG(N=506)	0.3177	2.3785	TCGA-TQ-A7RQ-01
LGG(N=506)	0.307	2.2691	TCGA-TQ-A7RW-01
LGG(N=506)	0.3244	2.0215	TCGA-FG-8191-01
LGG(N=506)	0.3285	2.3505	TCGA-E1-A7YW-01
LGG(N=506)	0.2659	2.8094	TCGA-DB-5278-01
LGG(N=506)	0.325	3.211	TCGA-E1-A7YS-01
LGG(N=506)	0.353	2.4462	TCGA-HT-7695-01
LGG(N=506)	0.3339	2.2509	TCGA-DU-7012-01
LGG(N=506)	0.3098	2.1077	TCGA-HT-7879-01
LGG(N=506)	0.3255	1.9449	TCGA-DU-A7TC-01
LGG(N=506)	0.3507	2.1827	TCGA-HT-7680-01
LGG(N=506)	0.3146	2.4329	TCGA-DB-A4X9-01
LGG(N=506)	0.324	2.757	TCGA-TQ-A7RI-01
LGG(N=506)	0.3096	2.189	TCGA-TM-A7CA-01
LGG(N=506)	0.3124	2.6135	TCGA-QH-A86X-01
LGG(N=506)	0.3275	2.7115	TCGA-DU-A76R-01
LGG(N=506)	0.2628	2.729	TCGA-DH-5144-01
LGG(N=506)	0.3159	2.0738	TCGA-E1-A7Z2-01
LGG(N=506)	0.3051	2.6803	TCGA-DU-A5TP-01
LGG(N=506)	0.3327	2.111	TCGA-FG-8187-01
LGG(N=506)	0.2753	2.4462	TCGA-E1-5304-01
LGG(N=506)	0.2751	2.2357	TCGA-CS-4943-01
LGG(N=506)	0.2629	2.6916	TCGA-DH-5140-01
LGG(N=506)	0.3249	1.4751	TCGA-TM-A7CF-01
LGG(N=506)	0.2996	2.5898	TCGA-DH-A7US-01
LGG(N=506)	0.3194	2.8439	TCGA-HT-A61B-01
LGG(N=506)	0.3107	2.1667	TCGA-E1-A7Z6-01
LGG(N=506)	0.3135	1.7181	TCGA-HT-7857-01
LGG(N=506)	0.3071	2.025	TCGA-E1-5319-01
LGG(N=506)	0.3178	1.8639	TCGA-DU-A5TS-01
LGG(N=506)	0.5506	2.969	TCGA-DU-6392-01
LGG(N=506)	0.3199	1.6553	TCGA-QH-A6CU-01
LGG(N=506)	0.2898	2.8156	TCGA-DU-6404-01
LGG(N=506)	0.3289	2	TCGA-VW-A8FI-01
LGG(N=506)	0.3207	2.6803	TCGA-HT-A74L-01
LGG(N=506)	0.3157	2.5631	TCGA-P5-A5EU-01
LGG(N=506)	0.3087	2.0108	TCGA-P5-A5EZ-01
LGG(N=506)	0.3042	1.8797	TCGA-S9-A89Z-01
LGG(N=506)	0.3258	2.7441	TCGA-S9-A6TZ-01
LGG(N=506)	0.2997	2.1635	TCGA-FG-5963-01
LGG(N=506)	0.307	2.131	TCGA-HT-A61A-01
LGG(N=506)	0.3258	2.7181	TCGA-S9-A89V-01
LGG(N=506)	0.3127	2.4828	TCGA-DB-A64W-01
LGG(N=506)	0.2943	1.3104	TCGA-FG-A4MX-01
LGG(N=506)	0.3185	1.9486	TCGA-P5-A72Z-01
LGG(N=506)	0.3168	2.3813	TCGA-HT-8114-01
LGG(N=506)	0.323	2.5945	TCGA-HT-7881-01
LGG(N=506)	0.2697	1.4906	TCGA-CS-4944-01
LGG(N=506)	0.3129	1.7697	TCGA-S9-A7QX-01
LGG(N=506)	0.3196	2.1177	TCGA-DU-A7TG-01
LGG(N=506)	0.3014	2.8894	TCGA-DU-5874-01
LGG(N=506)	0.3362	2.3477	TCGA-TQ-A8XE-01
LGG(N=506)	0.3353	2.278	TCGA-DU-7300-01
LGG(N=506)	0.3431	2.1538	TCGA-HT-7694-01
LGG(N=506)	0.3498	2.9708	TCGA-HT-7471-01
LGG(N=506)	0.3121	2.462	TCGA-DB-A4XD-01
LGG(N=506)	0.3029	2.4223	TCGA-TQ-A7RK-01
LGG(N=506)	0.3106	2.2388	TCGA-HT-7475-01
LGG(N=506)	0.3066	2.5286	TCGA-TQ-A7RO-01
LGG(N=506)	0.3317	2.2357	TCGA-HT-7902-01
LGG(N=506)	0.2984	2.1177	TCGA-FG-A711-01
LGG(N=506)	0.2762	2.0108	TCGA-DB-5276-01
LGG(N=506)	0.3176	2.17	TCGA-P5-A730-01
LGG(N=506)	0.3261	2.2869	TCGA-E1-A7YD-01
LGG(N=506)	0.3228	1.8238	TCGA-HT-A74O-01
LGG(N=506)	0.3105	1.5753	TCGA-HT-8015-01
LGG(N=506)	0.3272	1.9928	TCGA-HT-A74J-01
LGG(N=506)	0.323	1.8197	TCGA-DH-A669-01
LGG(N=506)	0.3049	2.1505	TCGA-HT-A617-01
LGG(N=506)	0.3393	2.2172	TCGA-HT-7605-01
LGG(N=506)	0.3207	2.3757	TCGA-S9-A6WO-01
LGG(N=506)	0.3271	1.6182	TCGA-QH-A6CX-01
LGG(N=506)	0.3366	2.3673	TCGA-P5-A5F4-01
LGG(N=506)	0.3053	2.4436	TCGA-DU-A76K-01
LGG(N=506)	0.3204	2.275	TCGA-VM-A8CH-01
LGG(N=506)	0.3513	2.189	TCGA-HT-7609-01
LGG(N=506)	0.3233	2.3391	TCGA-QH-A6X4-01
LGG(N=506)	0.3082	1.9745	TCGA-DH-A7UV-01
LGG(N=506)	0.3229	3.4841	TCGA-TM-A7C3-01
LGG(N=506)	0.3054	2.2016	TCGA-S9-A6WG-01
LGG(N=506)	0.3072	2.0669	TCGA-FG-6690-01
LGG(N=506)	0.3418	2.0566	TCGA-DU-8167-01
LGG(N=506)	0.3232	1.4957	TCGA-QH-A65X-01
LGG(N=506)	0.3274	1.9928	TCGA-P5-A780-01
LGG(N=506)	0.2649	2.0392	TCGA-E1-5302-01
LGG(N=506)	0.3105	1.8797	TCGA-HW-A5KJ-01
LGG(N=506)	0.3072	2.4356	TCGA-R8-A6MO-01
LGG(N=506)	0.3321	1.8156	TCGA-FG-7636-01
LGG(N=506)	0.2888	1.9298	TCGA-CS-6290-01
LGG(N=506)	0.2986	2.342	TCGA-DU-5847-01
LGG(N=506)	0.3013	2.7824	TCGA-DU-6406-01
LGG(N=506)	0.3428	3.0925	TCGA-TM-A84B-01
CESC(N=302)	0.3075	0.1375	TCGA-EK-A2RE-01
CESC(N=302)	0.2696	0.3674	TCGA-IR-A3L7-01
CESC(N=302)	0.3347	0.1375	TCGA-Q1-A73Q-01
CESC(N=302)	0.2893	0.5558	TCGA-C5-A1MF-01
CESC(N=302)	0.3614	0.1375	TCGA-ZJ-A8QQ-01
CESC(N=302)	0.3165	1.0497	TCGA-EX-A3L1-01
CESC(N=302)	0.3032	2.7949	TCGA-JW-A5VI-01
CESC(N=302)	0.3046	2.322	TCGA-EA-A1QT-01
CESC(N=302)	0.3275	1.0426	TCGA-UC-A7PG-01
CESC(N=302)	0.3389	0.546	TCGA-EA-A97N-01
CESC(N=302)	0.3074	1.9782	TCGA-EA-A3QD-01
CESC(N=302)	0.2908	1.0356	TCGA-C5-A1ME-01
CESC(N=302)	0.3465	0.7485	TCGA-C5-A8YR-01
CESC(N=302)	0.2933	0.2265	TCGA-FU-A40J-01
CESC(N=302)	0.3227	1.926	TCGA-VS-A9V5-01
CESC(N=302)	0.3546	2.842	TCGA-MY-A913-01
CESC(N=302)	0.3291	2.5849	TCGA-VS-A8Q9-01
CESC(N=302)	0.2782	1.6229	TCGA-DS-A0VL-01
CESC(N=302)	0.3285	0.1375	TCGA-VS-A9UU-01
CESC(N=302)	0.3375	1.7093	TCGA-ZJ-AAXN-01
CESC(N=302)	0.5605	0.2869	TCGA-VS-A9U6-01
CESC(N=302)	0.3206	0.2388	TCGA-C5-A2LX-01
CESC(N=302)	0.2954	0.1635	TCGA-C5-A1M8-01
CESC(N=302)	0.3296	0.6416	TCGA-C5-A7CJ-01
CESC(N=302)	0.3659	1.7907	TCGA-GH-A9DA-01
CESC(N=302)	0.305	0.3785	TCGA-EA-A5O9-01
CESC(N=302)	0.3348	1.8359	TCGA-Q1-A73P-01
CESC(N=302)	0.335	0.1243	TCGA-C5-A8XK-01
CESC(N=302)	0.3693	1.2928	TCGA-C5-A907-01
CESC(N=302)	0.3302	1.9818	TCGA-VS-A9UD-01
CESC(N=302)	0.3387	1.9411	TCGA-C5-A7CM-01
CESC(N=302)	0.357	0.2016	TCGA-VS-A9V2-01
CESC(N=302)	0.3511	1.5361	TCGA-VS-A94Y-01
CESC(N=302)	0.3665	0.585	TCGA-C5-A8ZZ-01
CESC(N=302)	0.6007	2.9634	TCGA-VS-A9UJ-01
CESC(N=302)	0.3363	1.4276	TCGA-ZJ-AAXI-01
CESC(N=302)	0.3322	1.8156	TCGA-Q1-A6DT-01
CESC(N=302)	0.3205	2.4542	TCGA-VS-A9UQ-01
CESC(N=302)	0.3384	1.2265	TCGA-VS-A8EG-01
CESC(N=302)	0.3416	0.3103	TCGA-EX-A69L-01
CESC(N=302)	0.3415	0.774	TCGA-Q1-A73O-01
CESC(N=302)	0.3742	0.1506	TCGA-VS-A8QC-01
CESC(N=302)	0.2973	0.3334	TCGA-EA-A5ZE-01
CESC(N=302)	0.3489	1.7093	TCGA-ZJ-A8QO-01
CESC(N=302)	0.2794	0.2388	TCGA-JX-A5QV-01
CESC(N=302)	0.2876	1.0356	TCGA-EK-A2GZ-01
CESC(N=302)	0.3074	1.848	TCGA-EK-A2R9-01
CESC(N=302)	0.2757	0.4005	TCGA-IR-A3LL-01
CESC(N=302)	0.2847	2.1408	TCGA-C5-A1M5-01
CESC(N=302)	0.3285	1.6553	TCGA-C5-A7X8-01
CESC(N=302)	0.5382	0.1506	TCGA-EA-A3HS-01
CESC(N=302)	0.3014	1.7824	TCGA-IR-A3LH-01
CESC(N=302)	0.2925	0.0426	TCGA-C5-A1M9-01
CESC(N=302)	0.3112	1.251	TCGA-DG-A2KJ-01
CESC(N=302)	0.2933	1.0215	TCGA-Q1-A5R3-01
CESC(N=302)	0.3047	1.1375	TCGA-HG-A2PA-01
CESC(N=302)	0.2901	0.7485	TCGA-EA-A50E-01
CESC(N=302)	0.2958	3.3715	TCGA-EA-A556-01
CESC(N=302)	0.3211	1.9298	TCGA-VS-A9V3-01
CESC(N=302)	0.3232	1.5993	TCGA-VS-A9UH-01
CESC(N=302)	0.2881	1.111	TCGA-JX-A3PZ-01
CESC(N=302)	0.2969	0.6508	TCGA-C5-A1MP-01
CESC(N=302)	0.3643	2.4223	TCGA-MU-A5YI-01
CESC(N=302)	0.3317	1.7824	TCGA-VS-A8QA-01
CESC(N=302)	0.2933	0.2869	TCGA-FU-A5XV-01
CESC(N=302)	0.3553	2.101	TCGA-EX-A8YF-01
CESC(N=302)	0.3477	0	TCGA-ZJ-A8QR-01
CESC(N=302)	0.2895	2.4383	TCGA-IR-A3LB-01
CESC(N=302)	0.3039	1.4699	TCGA-EK-A2PI-01
CESC(N=302)	0.3278	2.5185	TCGA-HM-A6W2-01
CESC(N=302)	0.3012	2.8679	TCGA-IR-A3LF-01
CESC(N=302)	0.3003	2.5008	TCGA-HM-A4S6-01
CESC(N=302)	0.3523	0.3448	TCGA-VS-A8QF-01
CESC(N=302)	0.3141	1.8156	TCGA-VS-AA62-01
CESC(N=302)	0.3301	0.2265	TCGA-C5-A7UE-01
CESC(N=302)	0.3085	0.4647	TCGA-DS-A5RQ-01
CESC(N=302)	0.2866	0.4647	TCGA-BI-A20A-01
CESC(N=302)	0.4804	2.1144	TCGA-EA-A3HU-01
CESC(N=302)	0.3052	1.6461	TCGA-EK-A2RM-01
CESC(N=302)	0.2818	2.8176	TCGA-DG-A2KK-01
CESC(N=302)	0.3109	2.7698	TCGA-C5-A1MI-01
CESC(N=302)	0.3342	1.2809	TCGA-JW-A852-01
CESC(N=302)	0.3202	1.511	TCGA-EK-A2RA-01
CESC(N=302)	0.3	0.0426	TCGA-EK-A2RB-01
CESC(N=302)	0.2916	1.852	TCGA-C5-A1MJ-01
CESC(N=302)	0.2937	0.3334	TCGA-MY-A5BE-01
CESC(N=302)	0.2796	2.0908	TCGA-C5-A1BE-01
CESC(N=302)	0.3333	2.0461	TCGA-ZJ-AAXT-01
CESC(N=302)	0.3289	1.8758	TCGA-LP-A7HU-01
CESC(N=302)	0.6087	1.9449	TCGA-2W-A8YY-01
CESC(N=302)	0.2726	0.669	TCGA-EA-A411-01
CESC(N=302)	0.305	0.1506	TCGA-C5-A1MN-01
CESC(N=302)	0.3151	2.7549	TCGA-C5-A2M2-01
CESC(N=302)	0.3035	1.3045	TCGA-EK-A2PK-01
CESC(N=302)	0.9845	1.546	TCGA-EA-A410-01
CESC(N=302)	0.3351	2.3533	TCGA-VS-A952-01
CESC(N=302)	0.2902	0.0976	TCGA-EK-A2IP-01
CESC(N=302)	0.326	1.7485	TCGA-EK-A2PG-01
CESC(N=302)	0.2853	0.4647	TCGA-FU-A3YQ-01
CESC(N=302)	0.3318	2.6017	TCGA-DS-A1OB-01
CESC(N=302)	0.3262	2	TCGA-VS-A959-01
CESC(N=302)	0.3033	1.5656	TCGA-EK-A2R7-01
CESC(N=302)	0.2806	0.2141	TCGA-JW-A5VJ-01
CESC(N=302)	0.3271	0.111	TCGA-C5-A7UH-01
CESC(N=302)	0.3356	2.101	TCGA-MA-AA3Z-01
CESC(N=302)	0.3293	2.5435	TCGA-VS-A9UR-01
CESC(N=302)	0.2911	1.2631	TCGA-EK-A3GN-01
CESC(N=302)	0.3092	0.1506	TCGA-DS-A3LQ-01
CESC(N=302)	0.3135	0.2265	TCGA-ZJ-AAXU-01
CESC(N=302)	0.3393	0.3103	TCGA-VS-A9UY-01
CESC(N=302)	0.338	2.2957	TCGA-ZJ-AAXA-01
CESC(N=302)	0.2987	0.7049	TCGA-EK-A2RO-01
CESC(N=302)	0.2799	0.275	TCGA-DS-A0VM-01
CESC(N=302)	0.2994	3.121	TCGA-EX-A1H5-01
CESC(N=302)	0.2869	1.0841	TCGA-FU-A3EO-01
CESC(N=302)	0.2842	1.8836	TCGA-EK-A2RK-01
CESC(N=302)	0.2885	1.275	TCGA-C5-A1BL-01
CESC(N=302)	0.3415	1.7312	TCGA-Q1-A73S-01
CESC(N=302)	0.3559	1.8719	TCGA-PN-A8MA-01
CESC(N=302)	0.3273	0.1375	TCGA-DS-A7WF-01
CESC(N=302)	0.323	1.2016	TCGA-C5-A7X3-01
CESC(N=302)	0.2708	1.275	TCGA-HM-A3JK-01
CESC(N=302)	0.3354	0.1635	TCGA-ZJ-AAXJ-01
CESC(N=302)	0.3263	1.0635	TCGA-VS-A9V1-01
CESC(N=302)	0.3043	2.121	TCGA-FU-A3HZ-01
CESC(N=302)	0.3311	1.7866	TCGA-EA-A78R-01
CESC(N=302)	0.2888	2.2357	TCGA-JW-A5VG-01
CESC(N=302)	0.3483	1.7991	TCGA-VS-A9UV-01
CESC(N=302)	0.3144	2.4276	TCGA-C5-A8YT-01
CESC(N=302)	0.329	1.3896	TCGA-ZX-AA5X-01
CESC(N=302)	0.3275	1.5946	TCGA-VS-A958-01
CESC(N=302)	0.3536	1.0841	TCGA-VS-A8EL-01
CESC(N=302)	0.3384	0.111	TCGA-ZJ-AB0I-01
CESC(N=302)	0.2977	1.0144	TCGA-C5-A2LZ-01
CESC(N=302)	0.3249	0.1375	TCGA-VS-A950-01
CESC(N=302)	0.3007	2.4409	TCGA-IR-A3LK-01
CESC(N=302)	0.3283	2.6017	TCGA-DS-A1OC-01
CESC(N=302)	0.3057	1.4168	TCGA-C5-A3HE-01
CESC(N=302)	0.3341	0.3448	TCGA-MA-AA3W-01
CESC(N=302)	0.3387	3.0054	TCGA-VS-A9UL-01
CESC(N=302)	0.3477	2.2898	TCGA-VS-A9UO-01
CESC(N=302)	0.3389	3.2675	TCGA-C5-A8XJ-01
CESC(N=302)	0.3359	0.1243	TCGA-C5-A7CL-01
CESC(N=302)	0.2968	0.4542	TCGA-FU-A3NI-01
CESC(N=302)	0.3028	2.1571	TCGA-EA-A439-01
CESC(N=302)	0.3468	2.0036	TCGA-VS-A9V0-01
CESC(N=302)	0.2764	0.774	TCGA-EK-A3GK-01
CESC(N=302)	0.3429	3.0444	TCGA-C5-A7CG-01
CESC(N=302)	0.2798	0.3334	TCGA-C5-A1BI-01
CESC(N=302)	0.2825	1.7181	TCGA-HM-A3JJ-01
CESC(N=302)	0.3423	1.1699	TCGA-C5-A7UI-01
CESC(N=302)	0.3529	2.342	TCGA-ZJ-AAXD-01
CESC(N=302)	0.3001	1.3505	TCGA-EK-A2R8-01
CESC(N=302)	0.3444	2.5558	TCGA-VS-A9UP-01
CESC(N=302)	0.2826	2.1635	TCGA-C5-A1BF-01
CESC(N=302)	0.3311	2.1603	TCGA-EX-A69M-01
CESC(N=302)	0.2864	0.5261	TCGA-EA-A5ZD-01
CESC(N=302)	0.2909	1.0773	TCGA-JX-A3Q0-01
CESC(N=302)	0.2912	1.5558	TCGA-BI-A0VS-01
CESC(N=302)	0.3713	2.17	TCGA-VS-A8EJ-01
CESC(N=302)	0.2868	0.1375	TCGA-DR-A0ZL-01
CESC(N=302)	0.3372	0.2141	TCGA-MA-AA41-01
CESC(N=302)	0.2927	1.1309	TCGA-EA-A3HQ-01
CESC(N=302)	0.2784	1.511	TCGA-LP-A5U2-01
CESC(N=302)	0.2851	1.0704	TCGA-EA-A43B-01
CESC(N=302)	0.3026	0.111	TCGA-C5-A3HD-01
CESC(N=302)	0.29	1.848	TCGA-IR-A3LI-01
CESC(N=302)	0.3408	0.189	TCGA-VS-A8EI-01
CESC(N=302)	0.2828	2.6041	TCGA-EA-A4BA-01
CESC(N=302)	0.291	2.4594	TCGA-C5-A3HL-01
CESC(N=302)	0.3042	1.0356	TCGA-EA-A3Y4-01
CESC(N=302)	0.3284	0.2869	TCGA-UC-A7PF-01
CESC(N=302)	0.3529	2.4646	TCGA-VS-A9UB-01
CESC(N=302)	0.3359	2.6599	TCGA-UC-A7PI-01
CESC(N=302)	0.3022	0.5656	TCGA-DG-A2KL-01
CESC(N=302)	0.3434	0.4436	TCGA-JW-AAVH-01
CESC(N=302)	0.3057	1.8992	TCGA-MY-A5BF-01
CESC(N=302)	0.2729	2.4594	TCGA-Q1-A5R1-01
CESC(N=302)	0.3062	2.5261	TCGA-FU-A57G-01
CESC(N=302)	0.2941	1.2631	TCGA-C5-A1BQ-01
CESC(N=302)	0.2966	0.9561	TCGA-EK-A2PL-01
CESC(N=302)	0.3345	1.8992	TCGA-Q1-A6DW-01
CESC(N=302)	0.3047	1.9818	TCGA-C5-A2M1-01
CESC(N=302)	0.3338	1.111	TCGA-R2-A69V-01
CESC(N=302)	0.3186	1.7312	TCGA-EA-A5ZF-01
CESC(N=302)	0.3109	0.6323	TCGA-FU-A23L-01
CESC(N=302)	0.3141	1.8359	TCGA-DS-A1OA-01
CESC(N=302)	0.2826	1.3334	TCGA-EK-A2H1-01
CESC(N=302)	0.2768	2.5729	TCGA-LP-A4AU-01
CESC(N=302)	0.3445	1.5704	TCGA-VS-A9U7-01
CESC(N=302)	0.2856	2.0356	TCGA-C5-A2LS-01
CESC(N=302)	0.335	1.8679	TCGA-MA-AA3Y-01
CESC(N=302)	0.2812	0.6508	TCGA-DG-A2KM-01
CESC(N=302)	0.2906	1.5898	TCGA-C5-A3HF-01
CESC(N=302)	0.3178	1.4594	TCGA-C5-A2LT-01
CESC(N=302)	0.2916	0.3561	TCGA-C5-A1BK-01
CESC(N=302)	0.3306	1.4436	TCGA-UC-A7PD-01
CESC(N=302)	0.2969	2.3757	TCGA-MY-A5BD-01
CESC(N=302)	0.3106	2.9763	TCGA-VS-A9UZ-01
CESC(N=302)	0.3151	1.2631	TCGA-DS-A1OD-01
CESC(N=302)	0.3462	1.3505	TCGA-C5-A8XH-01
CESC(N=302)	0.2927	0.5059	TCGA-EK-A2RC-01
CESC(N=302)	0.2921	3.1043	TCGA-JX-A3Q8-01
CESC(N=302)	0.3077	2.8933	TCGA-JW-A5VL-01
CESC(N=302)	0.3368	0.9855	TCGA-DS-A7WI-01
CESC(N=302)	0.3464	0.1763	TCGA-VS-A953-01
CESC(N=302)	0.2845	0.4329	TCGA-EA-A44S-01
CESC(N=302)	0.3346	0	TCGA-VS-A957-01
CESC(N=302)	0.294	2.4409	TCGA-JW-A5VH-01
CESC(N=302)	0.2824	2.2203	TCGA-EA-A3HR-01
CESC(N=302)	0.2928	0.275	TCGA-EA-A3QE-01
CESC(N=302)	0.3433	0.2016	TCGA-WL-A834-01
CESC(N=302)	0.3561	1.8758	TCGA-C5-A901-01
CESC(N=302)	0.3368	1.9891	TCGA-JW-A69B-01
CESC(N=302)	0.2765	0.0426	TCGA-FU-A3HY-01
CESC(N=302)	0.2943	1.7355	TCGA-C5-A1M6-01
CESC(N=302)	0.3238	1.546	TCGA-VS-A9V4-01
CESC(N=302)	0.3397	1.0773	TCGA-VS-A8Q8-01
CESC(N=302)	0.2834	0.1635	TCGA-DS-A0VN-01
CESC(N=302)	0.3113	1.0704	TCGA-MU-A8JM-01
CESC(N=302)	0.3009	0.1243	TCGA-C5-A2LY-01
CESC(N=302)	0.3104	1.6645	TCGA-FU-A23K-01
CESC(N=302)	0.3345	0.2265	TCGA-EA-A6QX-01
CESC(N=302)	0.3416	1.0286	TCGA-C5-A7CH-01
CESC(N=302)	0.3084	1.3277	TCGA-EK-A2RN-01
CESC(N=302)	0.3104	2.0496	TCGA-EK-A2RJ-01
CESC(N=302)	0.2903	0.4436	TCGA-C5-A1BM-01
CESC(N=302)	0.3366	2.5059	TCGA-Q1-A73R-01
CESC(N=302)	0.3269	1.4854	TCGA-DS-A7WH-01
CESC(N=302)	0.3559	1.2079	TCGA-ZJ-AAX4-01
CESC(N=302)	0.3476	0.2388	TCGA-C5-A7CK-01
CESC(N=302)	0.346	0.2987	TCGA-VS-A8EK-01
CESC(N=302)	0.2805	2.0356	TCGA-EA-A1QS-01
CESC(N=302)	0.2922	2.597	TCGA-FU-A3WB-01
CESC(N=302)	0.2898	1.7049	TCGA-FU-A3TQ-01
CESC(N=302)	0.3397	2.189	TCGA-C5-A8XI-01
CESC(N=302)	0.3042	0.1375	TCGA-C5-A1BN-01
CESC(N=302)	0.293	3.1194	TCGA-IR-A3LA-01
CESC(N=302)	0.3591	0.0841	TCGA-VS-A94X-01
CESC(N=302)	0.4485	0.3219	TCGA-MA-AA42-01
CESC(N=302)	0.3527	0.111	TCGA-C5-A8YQ-01
CESC(N=302)	0.3294	0.6229	TCGA-ZJ-AB0H-01
CESC(N=302)	0.3404	0.1243	TCGA-C5-A7X5-01
CESC(N=302)	0.3241	0.263	TCGA-VS-A9U5-01
CESC(N=302)	0.2778	0.251	TCGA-C5-A1M7-01
CESC(N=302)	0.3611	0.0286	TCGA-C5-A905-01
CESC(N=302)	0.3147	1.3951	TCGA-Q1-A5R2-01
CESC(N=302)	0.2902	0.0704	TCGA-EK-A3GJ-01
CESC(N=302)	0.288	0.9184	TCGA-MU-A51Y-01
CESC(N=302)	0.2972	0.8875	TCGA-DG-A2KH-01
CESC(N=302)	0.3434	1.3219	TCGA-VS-A8EB-01
CESC(N=302)	0.2771	2.3729	TCGA-LP-A4AX-01
CESC(N=302)	0.4907	0.4436	TCGA-VS-A94Z-01
CESC(N=302)	0.3555	1.3392	TCGA-ZJ-AAXB-01
CESC(N=302)	0.3048	1.7613	TCGA-C5-A1MQ-01
CESC(N=302)	0.2887	0.5261	TCGA-EX-A1H6-01
CESC(N=302)	0.315	1.3277	TCGA-ZJ-AAXF-01
CESC(N=302)	0.3413	1.0426	TCGA-VS-A9UM-01
CESC(N=302)	0.3418	0.0841	TCGA-VS-A8EH-01
CESC(N=302)	0.2814	1.5558	TCGA-BI-A0VR-01
CESC(N=302)	0.267	2.8032	TCGA-EA-A5FO-01
CESC(N=302)	0.2744	2.0392	TCGA-DR-A0ZM-01
CESC(N=302)	0.3279	2.101	TCGA-MA-AA43-01
CESC(N=302)	0.3115	0.7908	TCGA-C5-A7UC-01
CESC(N=302)	0.3344	2.4141	TCGA-C5-A7XC-01
CESC(N=302)	0.3403	0.3561	TCGA-VS-A8QH-01
CESC(N=302)	0.2845	2.1922	TCGA-LP-A5U3-01
CESC(N=302)	0.2917	1.7655	TCGA-EA-A3HT-01
CESC(N=302)	0.2742	0.2869	TCGA-IR-A3LC-01
CESC(N=302)	0.3294	0.7312	TCGA-FU-A770-01
CESC(N=302)	0.3385	1.9598	TCGA-VS-A8EC-01
CESC(N=302)	0.3319	1.546	TCGA-4J-AA1J-01
CESC(N=302)	0.269	0.5558	TCGA-LP-A4AV-01
CESC(N=302)	0.3072	0.1506	TCGA-EK-A2RL-01
CESC(N=302)	0.2877	1.8032	TCGA-EK-A3GM-01
CESC(N=302)	0.3176	2.1922	TCGA-VS-A9UC-01
CESC(N=302)	0.3019	1.6276	TCGA-FU-A2QG-01
CESC(N=302)	0.3135	2.3161	TCGA-EK-A2PM-01
CESC(N=302)	0.2758	0.3448	TCGA-DS-A0VK-01
CESC(N=302)	0.358	0.3561	TCGA-VS-A94W-01
CESC(N=302)	0.2817	2.757	TCGA-C5-A1MK-01
CESC(N=302)	0.3019	0.3103	TCGA-C5-A1MH-01
CESC(N=302)	0.3062	0.9708	TCGA-C5-A0TN-01
CESC(N=302)	0.3375	2.3505	TCGA-VS-A9UI-01
CESC(N=302)	0.2909	2.5485	TCGA-FU-A3TX-01
CESC(N=302)	0.3326	3.025	TCGA-Q1-A6DV-01
CESC(N=302)	0.296	1.7137	TCGA-C5-A1ML-01
CESC(N=302)	0.3606	1.406	TCGA-VS-A8QM-01
CESC(N=302)	0.3265	1.0566	TCGA-RA-A741-01
CESC(N=302)	0.3156	0.111	TCGA-VS-A954-01
CESC(N=302)	0.3309	1.7655	TCGA-XS-A8TJ-01
CESC(N=302)	0.2932	0.9107	TCGA-LP-A4AW-01
CESC(N=302)	0.3161	1.5261	TCGA-JW-A5VK-01
CESC(N=302)	0.2946	0.0704	TCGA-EK-A2H0-01
CESC(N=302)	0.2971	2.4725	TCGA-EX-A449-01
CESC(N=302)	0.3654	0.275	TCGA-C5-A902-01
CESC(N=302)	0.3388	1.111	TCGA-MA-AA3X-01
CESC(N=302)	0.3522	2.2265	TCGA-C5-A7CO-01
CESC(N=302)	0.3216	0.7137	TCGA-C5-A2LV-01
CESC(N=302)	0.3406	1.111	TCGA-VS-A9UT-01
CESC(N=302)	0.3246	0.4005	TCGA-ZJ-AAX8-01
CESC(N=302)	0.2788	0.546	TCGA-C5-A1BJ-01
LUAD(N=511)	0.3067	1.5898	TCGA-44-6778-01
LUAD(N=511)	0.291	1.1243	TCGA-05-4420-01
LUAD(N=511)	0.3127	1.7355	TCGA-64-1679-01
LUAD(N=511)	0.2967	0.669	TCGA-49-6744-01
LUAD(N=511)	0.2939	1.7782	TCGA-55-6982-01
LUAD(N=511)	0.3335	3.4357	TCGA-NJ-A4YI-01
LUAD(N=511)	0.2944	2.4329	TCGA-73-4666-01
LUAD(N=511)	0.3314	1.7485	TCGA-MN-A4N1-01
LUAD(N=511)	0.3558	2.6622	TCGA-55-7911-01
LUAD(N=511)	0.335	2.5898	TCGA-55-A4DG-01
LUAD(N=511)	0.3419	1.5059	TCGA-L9-A5IP-01
LUAD(N=511)	0.2984	2.3334	TCGA-73-4662-01
LUAD(N=511)	0.3013	2.1858	TCGA-55-6712-01
LUAD(N=511)	0.2731	2.3785	TCGA-97-7553-01
LUAD(N=511)	0.3338	1.2326	TCGA-49-AARE-01
LUAD(N=511)	0.3409	1.926	TCGA-50-8460-01
LUAD(N=511)	0.2962	2.17	TCGA-50-5933-01
LUAD(N=511)	0.2954	1.3045	TCGA-44-6774-01
LUAD(N=511)	0.2934	1.2265	TCGA-73-4670-01
LUAD(N=511)	0.3062	2.2388	TCGA-55-A48Z-01
LUAD(N=511)	0.3033	0.8718	TCGA-75-7031-01
LUAD(N=511)	0.3226	2.425	TCGA-44-A47A-01
LUAD(N=511)	0.3117	2.4931	TCGA-05-4398-01
LUAD(N=511)	0.2811	2.257	TCGA-67-3773-01
LUAD(N=511)	0.2985	0.7908	TCGA-64-5781-01
LUAD(N=511)	0.3059	1.844	TCGA-97-7552-01
LUAD(N=511)	0.3164	1.9107	TCGA-49-AARN-01
LUAD(N=511)	0.2725	2.121	TCGA-44-3919-01
LUAD(N=511)	0.3283	1.257	TCGA-99-8032-01
LUAD(N=511)	0.329	1.6461	TCGA-55-8299-01
LUAD(N=511)	0.3009	1.5008	TCGA-55-A491-01
LUAD(N=511)	0.3005	2.1177	TCGA-50-6595-01
LUAD(N=511)	0.3285	1.696	TCGA-95-A4VP-01
LUAD(N=511)	0.3126	1.9069	TCGA-55-8302-01
LUAD(N=511)	0.2866	2.0391	TCGA-44-4112-01
LUAD(N=511)	0.2825	1.6736	TCGA-05-4430-01
LUAD(N=511)	0.3008	0.7991	TCGA-75-7027-01
LUAD(N=511)	0.2747	1.3674	TCGA-44-2668-01
LUAD(N=511)	0.3629	2.0356	TCGA-55-8507-01
LUAD(N=511)	0.3148	1.8197	TCGA-69-8254-01
LUAD(N=511)	0.323	2.3561	TCGA-78-8640-01
LUAD(N=511)	0.351	2.3646	TCGA-69-7979-01
LUAD(N=511)	0.3036	2.2048	TCGA-55-7573-01
LUAD(N=511)	0.2991	0.251	TCGA-49-4506-01
LUAD(N=511)	0.2803	1.9486	TCGA-05-4402-01
LUAD(N=511)	0.3525	2.3074	TCGA-44-8119-01
LUAD(N=511)	0.3507	2.101	TCGA-55-7724-01
LUAD(N=511)	0.3029	2.2141	TCGA-44-6776-01
LUAD(N=511)	0.3006	0.6135	TCGA-49-4514-01
LUAD(N=511)	0.2819	2.4141	TCGA-05-4396-01
LUAD(N=511)	0.3441	1.0072	TCGA-55-8204-01
LUAD(N=511)	0.3258	2.3305	TCGA-L4-A4E6-01
LUAD(N=511)	0.2866	1.9298	TCGA-75-6205-01
LUAD(N=511)	0.3242	2.101	TCGA-62-A46O-01
LUAD(N=511)	0.3151	3.8669	TCGA-78-7155-01
LUAD(N=511)	0.3272	2.9486	TCGA-62-A472-01
LUAD(N=511)	0.3064	1.3277	TCGA-NJ-A55R-01
LUAD(N=511)	0.3261	2.5033	TCGA-62-8395-01
LUAD(N=511)	0.4503	1.8719	TCGA-95-7567-01
LUAD(N=511)	0.3028	1.4276	TCGA-50-5051-01
LUAD(N=511)	0.3259	1.3729	TCGA-55-A48Y-01
LUAD(N=511)	0.3277	2.211	TCGA-86-A456-01
LUAD(N=511)	0.3108	1.516	TCGA-50-5068-01
LUAD(N=511)	0.3278	2.1603	TCGA-NJ-A55A-01
LUAD(N=511)	0.32	2.0426	TCGA-J2-A4AG-01
LUAD(N=511)	0.3071	0.7225	TCGA-05-4405-01
LUAD(N=511)	0.2843	1.6041	TCGA-50-5944-01
LUAD(N=511)	0.3329	1.4803	TCGA-86-7955-01
LUAD(N=511)	0.2908	2.1538	TCGA-50-6673-01
LUAD(N=511)	0.3554	2.6938	TCGA-55-7727-01
LUAD(N=511)	0.3384	1.757	TCGA-55-8510-01
LUAD(N=511)	0.3315	1.7655	TCGA-MP-A4T8-01
LUAD(N=511)	0.341	2.1667	TCGA-86-8279-01
LUAD(N=511)	0.3189	1.6323	TCGA-55-A494-01
LUAD(N=511)	0.3142	1.5583	TCGA-44-3917-01
LUAD(N=511)	0.3003	0.8797	TCGA-75-5125-01
LUAD(N=511)	0.3269	1.3392	TCGA-55-8615-01
LUAD(N=511)	0.3514	2.3305	TCGA-MP-A4TF-01
LUAD(N=511)	0.2926	1.3951	TCGA-55-6979-01
LUAD(N=511)	0.5047	2.121	TCGA-86-A4JF-01
LUAD(N=511)	0.3447	1.3045	TCGA-86-7701-01
LUAD(N=511)	0.3196	0.4114	TCGA-62-8398-01
LUAD(N=511)	0.3265	2.4725	TCGA-L9-A443-01
LUAD(N=511)	0.3233	1.4854	TCGA-78-8660-01
LUAD(N=511)	0.3143	1.5261	TCGA-78-7148-01
LUAD(N=511)	0.2956	2.2479	TCGA-67-6215-01
LUAD(N=511)	0.3394	1.7782	TCGA-55-A490-01
LUAD(N=511)	0.3588	2.8679	TCGA-69-7974-01
LUAD(N=511)	0.3241	1.6229	TCGA-49-AAR4-01
LUAD(N=511)	0.2744	1.3104	TCGA-05-4418-01
LUAD(N=511)	0.2877	1.8156	TCGA-35-4123-01
LUAD(N=511)	0.2795	1.1699	TCGA-55-6969-01
LUAD(N=511)	0.3523	1.8399	TCGA-91-8497-01
LUAD(N=511)	0.3313	1.7181	TCGA-62-A470-01
LUAD(N=511)	0.3105	1.1954	TCGA-53-A4EZ-01
LUAD(N=511)	0.3088	1.7312	TCGA-78-7162-01
LUAD(N=511)	0.3295	2.568	TCGA-62-A46Y-01
LUAD(N=511)	0.3214	2.1277	TCGA-62-A46R-01
LUAD(N=511)	0.2886	1.852	TCGA-05-4244-01
LUAD(N=511)	0.3245	1.8992	TCGA-L9-A8F4-01
LUAD(N=511)	0.3484	1.1763	TCGA-55-7726-01
LUAD(N=511)	0.307	2.281	TCGA-49-4512-01
LUAD(N=511)	0.35	1.8797	TCGA-73-A9RS-01
LUAD(N=511)	0.3054	1.6088	TCGA-MP-A4TD-01
LUAD(N=511)	0.2962	2.3074	TCGA-75-5147-01
LUAD(N=511)	0.3047	1.5993	TCGA-44-7671-01
LUAD(N=511)	0.3091	0.2987	TCGA-38-4631-01
LUAD(N=511)	0.321	1.5509	TCGA-NJ-A55O-01
LUAD(N=511)	0.2992	1.3392	TCGA-75-6211-01
LUAD(N=511)	0.3106	1.4436	TCGA-05-5420-01
LUAD(N=511)	0.2912	1.1954	TCGA-55-1594-01
LUAD(N=511)	0.3093	1.9146	TCGA-64-5774-01
LUAD(N=511)	0.292	2.2509	TCGA-50-5941-01
LUAD(N=511)	0.2713	2.1066	TCGA-44-2662-01
LUAD(N=511)	0.2987	2.131	TCGA-97-A4M2-01
LUAD(N=511)	0.3538	0.669	TCGA-55-7995-01
LUAD(N=511)	0.3486	0.4751	TCGA-95-7043-01
LUAD(N=511)	0.3221	0.9782	TCGA-NJ-A4YP-01
LUAD(N=511)	0.3065	2.3533	TCGA-97-A4M1-01
LUAD(N=511)	0.3146	1.5656	TCGA-78-7149-01
LUAD(N=511)	0.3095	1.6781	TCGA-MP-A4TC-01
LUAD(N=511)	0.2956	1.6915	TCGA-97-A4M5-01
LUAD(N=511)	0.3429	1.2869	TCGA-99-8028-01
LUAD(N=511)	0.2965	1.4222	TCGA-67-6217-01
LUAD(N=511)	0.3287	1.9598	TCGA-44-A47B-01
LUAD(N=511)	0.3118	1.6041	TCGA-38-4628-01
LUAD(N=511)	0.3059	1.6415	TCGA-05-4250-01
LUAD(N=511)	0.2771	1.1243	TCGA-67-3774-01
LUAD(N=511)	0.2893	1.4436	TCGA-80-5608-01
LUAD(N=511)	0.2907	1.4006	TCGA-05-4389-01
LUAD(N=511)	0.2893	1.6736	TCGA-75-6203-01
LUAD(N=511)	0.275	1.3392	TCGA-55-6981-01
LUAD(N=511)	0.3455	3.0036	TCGA-55-7903-01
LUAD(N=511)	0.3238	2.3191	TCGA-62-8394-01
LUAD(N=511)	0.2967	2.8074	TCGA-49-4488-01
LUAD(N=511)	0.2959	1.9782	TCGA-78-7537-01
LUAD(N=511)	0.2913	1.9184	TCGA-80-5611-01
LUAD(N=511)	0.2864	2.4777	TCGA-55-6972-01
LUAD(N=511)	0.3385	1.3729	TCGA-86-A4D0-01
LUAD(N=511)	0.3364	1.669	TCGA-97-7941-01
LUAD(N=511)	0.2902	3.2311	TCGA-91-6840-01
LUAD(N=511)	0.3431	1.3618	TCGA-69-7978-01
LUAD(N=511)	0.2831	1.1954	TCGA-50-5930-01
LUAD(N=511)	0.3262	1.9635	TCGA-93-8067-01
LUAD(N=511)	0.3191	1.516	TCGA-44-A479-01
LUAD(N=511)	0.3177	3.1843	TCGA-55-8087-01
LUAD(N=511)	0.2982	1.7824	TCGA-86-6562-01
LUAD(N=511)	0.3179	2.5084	TCGA-05-4425-01
LUAD(N=511)	0.3122	2.3951	TCGA-MP-A4SW-01
LUAD(N=511)	0.318	2.1177	TCGA-55-8512-01
LUAD(N=511)	0.2832	1.8074	TCGA-67-3770-01
LUAD(N=511)	0.2877	1.7613	TCGA-50-6592-01
LUAD(N=511)	0.2973	1.8399	TCGA-55-6975-01
LUAD(N=511)	0.3278	1.8074	TCGA-S2-AA1A-01
LUAD(N=511)	0.3413	2.3673	TCGA-55-8511-01
LUAD(N=511)	0.2715	1.531	TCGA-05-4434-01
LUAD(N=511)	0.319	1.6182	TCGA-55-8092-01
LUAD(N=511)	0.3098	2.5211	TCGA-L9-A50W-01
LUAD(N=511)	0.3087	1.8278	TCGA-44-7661-01
LUAD(N=511)	0.2836	2.0976	TCGA-05-4426-01
LUAD(N=511)	0.2876	1.5008	TCGA-05-4390-01
LUAD(N=511)	0.2793	1.3841	TCGA-64-5815-01
LUAD(N=511)	0.3157	1.1177	TCGA-69-7761-01
LUAD(N=511)	0.3329	1.251	TCGA-55-8301-01
LUAD(N=511)	0.3233	2.0072	TCGA-44-A4SU-01
LUAD(N=511)	0.3239	1.86	TCGA-69-7765-01
LUAD(N=511)	0.3053	1.1827	TCGA-05-4433-01
LUAD(N=511)	0.3292	1.0497	TCGA-55-8508-01
LUAD(N=511)	0.313	1.1243	TCGA-50-5044-01
LUAD(N=511)	0.285	1.7005	TCGA-05-4384-01
LUAD(N=511)	0.322	1.6826	TCGA-O1-A52J-01
LUAD(N=511)	0.317	2.6323	TCGA-78-7220-01
LUAD(N=511)	0.2843	1.5753	TCGA-05-4422-01
LUAD(N=511)	0.2979	0.3785	TCGA-44-6779-01
LUAD(N=511)	0.3472	1.7485	TCGA-86-8672-01
LUAD(N=511)	0.3045	1.511	TCGA-55-6983-01
LUAD(N=511)	0.3308	2.4276	TCGA-91-8499-01
LUAD(N=511)	0.3153	1.9298	TCGA-91-6836-01
LUAD(N=511)	0.3598	1.1309	TCGA-38-7271-01
LUAD(N=511)	0.3188	1.86	TCGA-NJ-A4YG-01
LUAD(N=511)	0.3074	2.0072	TCGA-73-4658-01
LUAD(N=511)	0.3188	0.774	TCGA-86-8076-01
LUAD(N=511)	0.3051	0.7137	TCGA-55-6987-01
LUAD(N=511)	0.3139	1.7655	TCGA-78-7152-01
LUAD(N=511)	0.3506	1.7355	TCGA-55-8096-01
LUAD(N=511)	0.2898	1.4222	TCGA-75-5122-01
LUAD(N=511)	0.3013	1.406	TCGA-50-5931-01
LUAD(N=511)	0.3115	2.0496	TCGA-49-AARO-01
LUAD(N=511)	0.2747	1.4647	TCGA-44-2655-01
LUAD(N=511)	0.2789	0.9486	TCGA-73-4668-01
LUAD(N=511)	0.3197	1.7355	TCGA-91-6831-01
LUAD(N=511)	0.3278	2.131	TCGA-L9-A444-01
LUAD(N=511)	0.3001	1.5849	TCGA-05-5425-01
LUAD(N=511)	0.3101	2.1375	TCGA-44-6775-01
LUAD(N=511)	0.296	1.3277	TCGA-75-7025-01
LUAD(N=511)	0.3031	1.4489	TCGA-05-5429-01
LUAD(N=511)	0.2904	2.8298	TCGA-99-7458-01
LUAD(N=511)	0.3147	1.516	TCGA-97-7546-01
LUAD(N=511)	0.2699	0.8399	TCGA-67-3772-01
LUAD(N=511)	0.2956	1.0909	TCGA-05-4395-01
LUAD(N=511)	0.3602	1.6599	TCGA-91-7771-01
LUAD(N=511)	0.3082	1.1043	TCGA-55-6984-01
LUAD(N=511)	0.3106	1.8849	TCGA-44-3918-01
LUAD(N=511)	0.3327	1.6736	TCGA-50-8459-01
LUAD(N=511)	0.3681	1.852	TCGA-69-7980-01
LUAD(N=511)	0.3341	1.4436	TCGA-50-5939-01
LUAD(N=511)	0.2958	1.5059	TCGA-75-5126-01
LUAD(N=511)	0.3083	1.8156	TCGA-50-6594-01
LUAD(N=511)	0.3234	1.9298	TCGA-MP-A5C7-01
LUAD(N=511)	0.3481	2.4811	TCGA-44-5645-01
LUAD(N=511)	0.3089	2.4005	TCGA-50-5935-01
LUAD(N=511)	0.3043	2.0072	TCGA-55-7914-01
LUAD(N=511)	0.3078	2.189	TCGA-55-7576-01
LUAD(N=511)	0.3003	1.9158	TCGA-44-2666-01
LUAD(N=511)	0.3198	1.4751	TCGA-55-7284-01
LUAD(N=511)	0.3162	1.2809	TCGA-73-4676-01
LUAD(N=511)	0.3093	1.1506	TCGA-78-7166-01
LUAD(N=511)	0.3239	1.7268	TCGA-83-5908-01
LUAD(N=511)	0.3052	1.2631	TCGA-50-5049-01
LUAD(N=511)	0.3466	1.926	TCGA-44-3396-01
LUAD(N=511)	0.3222	2.2296	TCGA-97-8172-01
LUAD(N=511)	0.3029	1.433	TCGA-50-6597-01
LUAD(N=511)	0.3363	1.856	TCGA-69-8255-01
LUAD(N=511)	0.3108	1.4276	TCGA-62-A46U-01
LUAD(N=511)	0.3459	1.7485	TCGA-97-8176-01
LUAD(N=511)	0.3391	2.1277	TCGA-86-8358-01
LUAD(N=511)	0.3033	0.263	TCGA-05-4415-01
LUAD(N=511)	0.2873	1.3045	TCGA-55-7281-01
LUAD(N=511)	0.2989	1.6088	TCGA-78-7161-01
LUAD(N=511)	0.2769	0.7225	TCGA-49-4507-01
LUAD(N=511)	0.3078	1.852	TCGA-55-8621-01
LUAD(N=511)	0.3069	1.7697	TCGA-55-6970-01
LUAD(N=511)	0.2953	1.8399	TCGA-75-6207-01
LUAD(N=511)	0.3331	2.2479	TCGA-55-8205-01
LUAD(N=511)	0.3202	1.9373	TCGA-69-7763-01
LUAD(N=511)	0.3381	1.4906	TCGA-55-7913-01
LUAD(N=511)	0.3149	1.546	TCGA-62-8397-01
LUAD(N=511)	0.2919	1.844	TCGA-73-4659-01
LUAD(N=511)	0.3357	1.6781	TCGA-91-A4BC-01
LUAD(N=511)	0.3431	2.3305	TCGA-97-8547-01
LUAD(N=511)	0.3039	3.2765	TCGA-97-8175-01
LUAD(N=511)	0.2979	1.1177	TCGA-86-8075-01
LUAD(N=511)	0.3005	1.4222	TCGA-55-6985-01
LUAD(N=511)	0.3152	1.5509	TCGA-55-A48X-01
LUAD(N=511)	0.2817	1.3618	TCGA-44-2657-01
LUAD(N=511)	0.3409	2.1858	TCGA-95-7562-01
LUAD(N=511)	0.3117	2.6577	TCGA-55-7725-01
LUAD(N=511)	0.3272	2.3391	TCGA-69-A59K-01
LUAD(N=511)	0.3207	0.4957	TCGA-05-5715-01
LUAD(N=511)	0.3293	1.4803	TCGA-55-A492-01
LUAD(N=511)	0.296	1.8797	TCGA-78-7145-01
LUAD(N=511)	0.3248	1.6781	TCGA-86-8278-01
LUAD(N=511)	0.3204	2.5509	TCGA-MN-A4N5-01
LUAD(N=511)	0.3135	1.9782	TCGA-64-5778-01
LUAD(N=511)	0.313	1.7949	TCGA-J2-8194-01
LUAD(N=511)	0.3221	2.5008	TCGA-55-A57B-01
LUAD(N=511)	0.2806	1.0704	TCGA-38-4627-01
LUAD(N=511)	0.3021	0.9411	TCGA-86-7711-01
LUAD(N=511)	0.3204	2.5705	TCGA-05-5423-01
LUAD(N=511)	0.3433	2.1408	TCGA-91-8496-01
LUAD(N=511)	0.3218	1.6229	TCGA-86-8280-01
LUAD(N=511)	0.3286	1.4507	TCGA-44-6146-01
LUAD(N=511)	0.2965	2.4489	TCGA-78-7146-01
LUAD(N=511)	0.2776	0.9561	TCGA-35-4122-01
LUAD(N=511)	0.3313	1.251	TCGA-78-8648-01
LUAD(N=511)	0.3435	0.6416	TCGA-86-7953-01
LUAD(N=511)	0.321	2.3191	TCGA-44-5643-01
LUAD(N=511)	0.3439	1.8156	TCGA-73-7498-01
LUAD(N=511)	0.2991	2.06	TCGA-75-6214-01
LUAD(N=511)	0.3085	1.7355	TCGA-93-7348-01
LUAD(N=511)	0.3258	1.9449	TCGA-97-8174-01
LUAD(N=511)	0.3391	2.0496	TCGA-55-8620-01
LUAD(N=511)	0.3201	2.511	TCGA-62-8399-01
LUAD(N=511)	0.3103	1.7005	TCGA-80-5607-01
LUAD(N=511)	0.3355	1.5656	TCGA-49-AAR2-01
LUAD(N=511)	0.3	2.1375	TCGA-55-6543-01
LUAD(N=511)	0.2866	1.9709	TCGA-49-4501-01
LUAD(N=511)	0.2956	1.516	TCGA-78-7156-01
LUAD(N=511)	0.3163	2.0807	TCGA-62-A46S-01
LUAD(N=511)	0.3256	2.5993	TCGA-49-AARQ-01
LUAD(N=511)	0.3078	1.7991	TCGA-93-A4JN-01
LUAD(N=511)	0.3373	2.8319	TCGA-91-6847-01
LUAD(N=511)	0.3046	1.3618	TCGA-55-6642-01
LUAD(N=511)	0.3099	1.3673	TCGA-55-8203-01
LUAD(N=511)	0.3216	1.6781	TCGA-44-7670-01
LUAD(N=511)	0.3186	1.7613	TCGA-MP-A4TJ-01
LUAD(N=511)	0.2925	2.4436	TCGA-38-6178-01
LUAD(N=511)	0.3273	1.9598	TCGA-86-8074-01
LUAD(N=511)	0.3503	2.5059	TCGA-55-8616-01
LUAD(N=511)	0.33	1.5656	TCGA-97-A4M0-01
LUAD(N=511)	0.3133	2.1985	TCGA-49-6767-01
LUAD(N=511)	0.2662	2.3448	TCGA-55-1595-01
LUAD(N=511)	0.3245	1.9964	TCGA-49-AARR-01
LUAD(N=511)	0.307	1.9336	TCGA-MP-A4T9-01
LUAD(N=511)	0.3404	2.3429	TCGA-44-6147-01
LUAD(N=511)	0.3277	2.8855	TCGA-86-8073-01
LUAD(N=511)	0.3073	2.3104	TCGA-MN-A4N4-01
LUAD(N=511)	0.306	1.2809	TCGA-97-A4M3-01
LUAD(N=511)	0.3042	2.0566	TCGA-86-7714-01
LUAD(N=511)	0.295	1.4276	TCGA-49-4487-01
LUAD(N=511)	0.324	1.9298	TCGA-78-7542-01
LUAD(N=511)	0.3282	1.852	TCGA-95-A4VK-01
LUAD(N=511)	0.3527	2.3533	TCGA-55-7994-01
LUAD(N=511)	0.3036	1.5059	TCGA-49-6742-01
LUAD(N=511)	0.3441	2.6645	TCGA-MP-A4T6-01
LUAD(N=511)	0.5316	1.7949	TCGA-55-8506-01
LUAD(N=511)	0.3176	2.1954	TCGA-MP-A4TA-01
LUAD(N=511)	0.3272	2.3978	TCGA-55-8091-01
LUAD(N=511)	0.299	1.6182	TCGA-91-6828-01
LUAD(N=511)	0.3281	1.9782	TCGA-35-5375-01
LUAD(N=511)	0.313	1.1506	TCGA-97-A4M7-01
LUAD(N=511)	0.3056	2.1667	TCGA-78-7539-01
LUAD(N=511)	0.3327	2.4329	TCGA-J2-8192-01
LUAD(N=511)	0.3155	1.8992	TCGA-86-7713-01
LUAD(N=511)	0.2921	2.1603	TCGA-67-6216-01
LUAD(N=511)	0.3181	1.6369	TCGA-44-A47G-01
LUAD(N=511)	0.2941	2.06	TCGA-55-7816-01
LUAD(N=511)	0.3081	1.4594	TCGA-78-7147-01
LUAD(N=511)	0.281	2.3363	TCGA-44-3398-01
LUAD(N=511)	0.3017	1.7485	TCGA-78-7633-01
LUAD(N=511)	0.3062	2.2265	TCGA-86-A4P8-01
LUAD(N=511)	0.3105	1.1506	TCGA-78-7535-01
LUAD(N=511)	0.3378	1.6369	TCGA-86-8671-01
LUAD(N=511)	0.2993	1.9561	TCGA-91-6835-01
LUAD(N=511)	0.2804	2.3391	TCGA-35-3615-01
LUAD(N=511)	0.2955	1.2016	TCGA-55-6980-01
LUAD(N=511)	0.3083	2.0772	TCGA-50-5936-01
LUAD(N=511)	0.2958	0.4751	TCGA-73-4675-01
LUAD(N=511)	0.3033	1.9486	TCGA-50-5932-01
LUAD(N=511)	0.3048	1.9561	TCGA-93-A4JO-01
LUAD(N=511)	0.3164	1.1699	TCGA-49-AAR3-01
LUAD(N=511)	0.3163	0.4854	TCGA-78-7154-01
LUAD(N=511)	0.3415	0.3448	TCGA-55-7910-01
LUAD(N=511)	0.3475	1.3896	TCGA-4B-A93V-01
LUAD(N=511)	0.3012	0.7137	TCGA-91-6849-01
LUAD(N=511)	0.3095	2.3074	TCGA-MP-A4SY-01
LUAD(N=511)	0.3118	2.0942	TCGA-MP-A4SV-01
LUAD(N=511)	0.3194	2.1571	TCGA-55-8513-01
LUAD(N=511)	0.3216	2.0942	TCGA-MP-A4T4-01
LUAD(N=511)	0.311	2.2048	TCGA-71-8520-01
LUAD(N=511)	0.3068	1.4436	TCGA-44-7672-01
LUAD(N=511)	0.2839	1.7655	TCGA-50-6593-01
LUAD(N=511)	0.3631	0.5261	TCGA-69-7973-01
LUAD(N=511)	0.3208	2.7866	TCGA-67-3771-01
LUAD(N=511)	0.3357	0.5261	TCGA-99-8033-01
LUAD(N=511)	0.2978	2.0566	TCGA-91-6848-01
LUAD(N=511)	0.2995	2.211	TCGA-93-A4JP-01
LUAD(N=511)	0.3275	1.926	TCGA-38-A44F-01
LUAD(N=511)	0.3098	1.5801	TCGA-44-7660-01
LUAD(N=511)	0.3473	1.2203	TCGA-69-7760-01
LUAD(N=511)	0.3472	1.8639	TCGA-69-7764-01
LUAD(N=511)	0.3006	1.9867	TCGA-44-2665-01
LUAD(N=511)	0.3302	1.5946	TCGA-55-8505-01
LUAD(N=511)	0.3321	1.2449	TCGA-95-7944-01
LUAD(N=511)	0.3574	2.3334	TCGA-L9-A7SV-01
LUAD(N=511)	0.3445	1.3505	TCGA-55-8089-01
LUAD(N=511)	0.3037	2.3363	TCGA-55-7283-01
LUAD(N=511)	0.3512	2.774	TCGA-44-8117-01
LUAD(N=511)	0.3176	2.1603	TCGA-53-7626-01
LUAD(N=511)	0.3382	1.3896	TCGA-86-8673-01
LUAD(N=511)	0.3051	2.1144	TCGA-95-8494-01
LUAD(N=511)	0.3261	1.7697	TCGA-97-8171-01
LUAD(N=511)	0.3035	1.9411	TCGA-50-7109-01
LUAD(N=511)	0.3023	1.0566	TCGA-44-6145-01
LUAD(N=511)	0.3109	1.2869	TCGA-55-8085-01
LUAD(N=511)	0.3395	1.3951	TCGA-NJ-A4YF-01
LUAD(N=511)	0.3235	2.189	TCGA-NJ-A7XG-01
LUAD(N=511)	0.2921	1.1043	TCGA-05-4403-01
LUAD(N=511)	0.3278	2.6485	TCGA-55-8097-01
LUAD(N=511)	0.32	2.4195	TCGA-NJ-A4YQ-01
LUAD(N=511)	0.3077	1.6041	TCGA-97-7547-01
LUAD(N=511)	0.3053	1.3219	TCGA-55-5899-01
LUAD(N=511)	0.2886	2.144	TCGA-05-4397-01
LUAD(N=511)	0.3033	1.3618	TCGA-44-6777-01
LUAD(N=511)	0.337	2.4931	TCGA-55-7815-01
LUAD(N=511)	0.3068	1.9411	TCGA-91-6830-01
LUAD(N=511)	0.3039	1.2809	TCGA-44-A4SS-01
LUAD(N=511)	0.3019	2.5582	TCGA-44-7659-01
LUAD(N=511)	0.3387	1.4276	TCGA-53-7813-01
LUAD(N=511)	0.3193	1.2265	TCGA-05-4382-01
LUAD(N=511)	0.3075	2.0942	TCGA-93-A4JQ-01
LUAD(N=511)	0.298	1.8032	TCGA-05-5428-01
LUAD(N=511)	0.2868	1.8074	TCGA-55-6986-01
[truncated: 9,191 more rows]

## Sheet: the correlation with MSI
	N	R	P
LUAD	511	0.13468	0.0022812
SARC	252	0.129195	0.040432
KIPAN	688	0.105391	0.00565653
GBMLGG	657	-0.176071	5.62606e-06
COAD	285	-0.136897	0.0207872
COADREAD	374	-0.105905	0.0406563
DLBC	47	-0.404962	0.00474886
