# Supplementary material for: Multidimensional analysis suggests that ZNF433 is a promising biomarker for the diagnosis and prognosis of human cancers
Source: Front Oncol. 2025 Jun 25;15:1584042. doi: 10.3389/fonc.2025.1584042 (PMC12237650; doi:10.3389/fonc.2025.1584042)
Supplement: Supplementary file 4 [file Table3.xlsx]

## Sheet: Sheet1
Cancer	Dada set	Tumor (n)	Normal (n)	AUC	Confidence interval (CI)	Cut-off	Sensit ivity	Specif icity	PPV	NPV	Youden index
ACC	TCGA-GTEx	77	128	0.815	0.745 - 0.884	1.6736	0.71429	0.89844	0.80882	0.83942	0.61272
BLCA	TCGA	412	19	0.689	0.585 - 0.793	2.2353	0.6966	0.68421	0.97952	0.094203	0.38081
	TCGA-GTEx	407	28	0.544	0.442 - 0.646	2.9421	0.15233	1	1	0.075067	0.15233
BRCA	TCGA	1113	113	0.491	0.433 - 0.550	2.9517	0.61456	0.46903	0.91935	0.10996	0.083582
	TCGA-GTEx	1099	292	0.538	0.499 - 0.576	2.845	0.7707	0.32192	0.81053	0.27168	0.092618
CESC	TCGA	306	3	0.758	0.595 - 0.920	2.0325	0.61438	1	1	0.024793	0.61438
	TCGA-GTEx	306	13	0.856	0.780 - 0.931	1.6346	0.60131	1	1	0.096296	0.60131
CHOL	TCGA	35	9	0.813	0.686 - 0.939	1.1919	0.77143	0.88889	0.96429	0.5	0.66032
COAD	TCGA	480	41	0.604	0.529 - 0.678	1.3345	0.54167	0.78049	0.96654	0.12698	0.32215
	TCGA-GTEx	290	349	0.755	0.718 - 0.791	1.6159	0.84138	0.55874	0.61307	0.80913	0.40012
COADREAD	TCGA	647	51	0.568	0.497 - 0.639	1.3333	0.53323	0.70588	0.95833	0.10651	0.23911
	TCGA-GTEx	383	359	0.755	0.720 - 0.789	1.6159	0.85117	0.54875	0.66803	0.77559	0.39992
DLBC	TCGA-GTEx	47	444	0.635	0.580 - 0.689	0.3045	0.91489	0.47523	0.1558	0.9814	0.39012
ESAD	TCGA	81	10	0.714	0.597 - 0.830	1.822	0.60494	0.9	0.98	0.21951	0.50494
ESCA	TCGA	163	11	0.683	0.571 - 0.795	1.5035	0.42331	1	1	0.10476	0.42331
	TCGA-GTEx	182	666	0.799	0.756 - 0.842	1.7592	0.62088	0.88589	0.59788	0.8953	0.50677
ESCC	TCGA	82	1	0.585	NA - NA	1.5335	0.58537	1	1	0.028571	0.58537
GBM	TCGA	169	5	0.975	0.952 - 0.998	1.9509	0.97041	1	1	0.5	0.97041
	TCGA-GTEx	166	1157	0.876	0.851 - 0.902	1.9279	0.92771	0.7191	0.3215	0.98578	0.64681
GBMLGG	TCGA	701	5	0.925	0.904 - 0.946	1.9456	0.91155	1	1	0.074627	0.91155
	TCGA-GTEx	689	1157	0.815	0.796 - 0.835	1.9279	0.83745	0.7191	0.63969	0.88136	0.55655
HNSC	TCGA	504	44	0.727	0.664 - 0.789	1.0972	0.42063	0.95455	0.99065	0.12575	0.37518
KICH	TCGA	65	25	0.831	0.745 - 0.917	2.8188	0.63077	0.96	0.97619	0.5	0.59077
	TCGA-GTEx	66	53	0.612	0.508 - 0.716	2.9155	0.74242	0.50943	0.65333	0.61364	0.25186
KIRC	TCGA	541	72	0.761	0.710 - 0.813	2.5219	0.52865	0.88889	0.97279	0.20063	0.41754
	TCGA-GTEx	531	100	0.791	0.742 - 0.840	2.4555	0.71563	0.77	0.94293	0.33772	0.48563
KIRP	TCGA	291	32	0.748	0.672 - 0.824	2.4022	0.5189	0.90625	0.98052	0.1716	0.42515
	TCGA-GTEx	289	60	0.725	0.658 - 0.792	2.359	0.65744	0.76667	0.93137	0.31724	0.42411
LAML	TCGA-GTEx	173	70	0.954	0.928 - 0.980	2.6276	0.89595	0.95714	0.98101	0.78824	0.8531
LGG	TCGA-GTEx	523	1152	0.796	0.776 - 0.817	1.7845	0.90249	0.64497	0.53575	0.93577	0.54745
LIHC	TCGA	374	50	0.806	0.759 - 0.852	1.3163	0.56417	0.98	0.99528	0.23113	0.54417
	TCGA-GTEx	371	160	0.513	0.462 - 0.564	1.4777	0.39353	0.73125	0.77249	0.34211	0.12478
LUAD	TCGA	539	59	0.611	0.558 - 0.665	1.8937	0.40816	0.89831	0.97345	0.14247	0.30647
LUSC	TCGA	502	49	0.697	0.642 - 0.753	1.8239	0.51793	0.87755	0.97744	0.15088	0.39548
OSCC	TCGA	330	32	0.696	0.619 - 0.773	1.0383	0.39697	0.96875	0.96875	0.13478	0.36572
OV	TCGA-GTEx	427	88	0.797	0.756 - 0.839	2.2494	0.66979	0.85227	0.95652	0.34722	0.52206
PAAD	TCGA	179	4	0.754	0.434 - 1.000	2.3926	0.89944	0.75	0.99383	0.14286	0.64944
	TCGA-GTEx	179	171	0.792	0.744 - 0.840	1.8217	0.71508	0.81871	0.80503	0.73298	0.5338
PCPG	TCGA	184	3	0.866	0.781 - 0.951	1.5455	0.82609	1	1	0.085714	0.82609
PRAD	TCGA	501	52	0.621	0.532 - 0.710	2.5411	0.84232	0.40385	0.93157	0.21	0.24616
	TCGA-GTEx	496	152	0.635	0.581 - 0.689	2.7387	0.76815	0.46711	0.82468	0.38172	0.23525
READ	TCGA	167	10	0.603	0.441 - 0.765	1.2973	0.45509	0.8	0.97436	0.080808	0.25509
	TCGA-GTEx	93	318	0.816	0.772 - 0.860	1.6206	0.90323	0.60377	0.4	0.95522	0.507
SARC	TCGA	263	2	0.605	0.214 - 0.995	2.6187	0.40684	1	1	0.012658	0.40684
SKCM	TCGA	472	1	0.742	NA - NA	1.9705	0.74153	1	1	0.0081301	0.74153
	TCGA-GTEx	469	813	0.876	0.856 - 0.895	1.9088	0.78891	0.78967	0.68392	0.8664	0.57858
STAD	TCGA	375	32	0.529	0.407 - 0.651	0.83992	0.87467	0.3125	0.93714	0.17544	0.18717
	TCGA-GTEx	414	210	0.719	0.678 - 0.760	1.5729	0.5942	0.82381	0.86926	0.50733	0.41801
TGCT	TCGA-GTEx	154	165	0.994	0.988 - 1.000	3.0311	0.99351	0.95152	0.95031	0.99367	0.94502
THCA	TCGA	512	59	0.741	0.669 - 0.813	3.2267	0.76172	0.67797	0.95355	0.24691	0.43968
	TCGA-GTEx	512	338	0.86	0.834 - 0.886	2.7771	0.73438	0.86982	0.89524	0.68372	0.6042
THYM	TCGA	120	2	0.721	0.591 - 0.851	2.23	0.66667	1	1	0.047619	0.66667
	TCGA-GTEx	119	446	0.819	0.785 - 0.853	0.85998	0.93277	0.71076	0.4625	0.97538	0.64354
UCEC	TCGA	554	35	0.631	0.565 - 0.697	2.9368	0.45848	0.85714	0.98069	0.090909	0.31563
	TCGA-GTEx	181	101	0.523	0.456 - 0.589	2.8797	0.24862	0.93069	0.86538	0.4087	0.17931
UCS	TCGA-GTEx	57	78	0.698	0.603 - 0.794	2.0426	0.4386	0.9359	0.83333	0.69524	0.37449
